# Supplementary material for: N-Benzoyl-N′,N′-dimethyl­thio­urea
Source: Acta Crystallogr Sect E Struct Rep Online. 2011 Feb 16;67(Pt 3):o647. doi: 10.1107/S1600536811005137 (PMC3052172; doi:10.1107/S1600536811005137)
Supplement: Supplementary file 1 [file e-67-0o647-sup1.cif]

##############################################################################
###                                                                        ###
###        Electronic paper (Acta Crystallographica Section E)             ###
###                                                                        ###
##############################################################################
#                                                                            #
# This CIF contains the data in a paper accepted for publication in Acta     #
# Crystallographica Section E. It conforms to the requirements of Notes      #
# for Authors for Section E, and has been peer reviewed under the auspices   #
# of the IUCr Commission on Journals.                                        #
#                                                                            #
# Full details of the Crystallographic Information File format               #
# are given in the paper "The Crystallographic Information File (CIF):       #
# a New Standard Archive File for Crystallography" by S. R. Hall, F. H.      #
# Allen and I. D. Brown [Acta Cryst. (1991), A47, 655-685].                  #
#                                                                            #
# The current version of the core CIF dictionary is obtainable from          #
# ftp://ftp.iucr.org/pub/cif_core.dic. The current version number is 2.4.    #
#                                                                            #
# Software is freely available for graphical display of the structure(s) in  #
# this CIF.  For information consult the CIF home page http://www.iucr.org/  #
# cif/home.html                                                              #
#                                                                            #
# This file may be used for bona fide research purposes within the           #
# scientific community so long as proper attribution is given to the journal # 
# article from which it was obtained.                                        #
#                                                                            #
##############################################################################
                                             
data_global
_audit_creation_method     'WinGX routine CIF_UPDATE'
_audit_conform_dict_name     cif_core.dic
_audit_conform_dict_version     2.3
_journal_date_recd_electronic     2010-12-17
_journal_date_accepted     2011-02-10
_journal_name_full     'Acta Crystallographica, Section E'
_journal_year     2011
_journal_volume     67
_journal_issue      3
_journal_page_first     o647
_journal_page_last     o647
_journal_paper_category     QO
_journal_coeditor_code     GK2336
_publ_contact_author_name     'P\'erez, Hiram'
_publ_contact_author_address
;
Departamento de Qu\'imica Inorg\'anica
Facultad de Qu\'imica
Universidad de la Habana
Habana 10400, Cuba
;
_publ_contact_author_email     hperez@fq.uh.cu
_publ_contact_author_fax     '53(7)8738215'
_publ_contact_author_phone     '53(7)8738215'
_publ_section_title
;
<i>N</i>-Benzoyl-<i>N</i>',<i>N</i>'-dimethylthiourea
;
loop_
    _publ_author_name
    _publ_author_footnote
    _publ_author_address
    'P\'erez, Hiram' .
;
Departamento de Qu\'imica Inorg\'anica
Facultad de Qu\'imica
Universidad de la Habana
Habana 10400, Cuba
;
    'Corr\^ea, Rodrigo S.' .
;
Departamento de Qu\'imica
Universidade Federal de S\~ao Carlos
CEP 13565-905,
S\~ao Carlos, SP, Brazil
;
    'Plut\'in, Ana Mar\'ia' .
;
Laboratorio de S\'intesis Org\'anica
Facultad de Qu\'imica
Universidad de la Habana
Habana 10400, Cuba
;
    '\'Alvarez, Anislay' .
;
Laboratorio de S\'intesis Org\'anica
Facultad de Qu\'imica
Universidad de la Habana
Habana 10400, Cuba
;
    'Mascarenhas, Yvonne' .
;
Grupo de Cristalografia
Instituto de Fisica de S\~ao Carlos
Universidade de S\~ao Paulo,
CEP 13560-970,
S\~ao Carlos, Brazil
;
data_I
_audit_creation_method     'WinGX routine CIF_UPDATE'
_chemical_name_systematic
;
<i>N</i>-Benzoyl-<i>N</i>',<i>N</i>'-dimethylthiourea
;
_chemical_formula_moiety     'C10 H12 N2 O S'
_chemical_formula_sum     'C10 H12 N2 O S'
_chemical_formula_iupac     'C10 H12 N2 O S'
_chemical_formula_weight     208.28
_symmetry_cell_setting     monoclinic
_symmetry_space_group_name_H-M     'P 21/n'
_symmetry_space_group_name_Hall     '-P 2yn'
loop_
    _symmetry_equiv_pos_as_xyz
    'x, y, z'
    '-x+1/2, y+1/2, -z+1/2'
    '-x, -y, -z'
    'x-1/2, -y-1/2, z-1/2'
_cell_length_a     10.8602(9)
_cell_length_b     5.5590(6)
_cell_length_c     18.6864(10)
_cell_angle_alpha     90
_cell_angle_beta     102.768(5)
_cell_angle_gamma     90
_cell_volume     1100.24(16)
_cell_formula_units_Z     4
_cell_measurement_reflns_used     1912
_cell_measurement_theta_min     3.48
_cell_measurement_theta_max     26.72
_cell_measurement_temperature     294(2)
_exptl_crystal_description     prism
_exptl_crystal_colour     colourless
_exptl_crystal_size_max     0.26
_exptl_crystal_size_mid     0.13
_exptl_crystal_size_min     0.13
_exptl_crystal_density_diffrn     1.257
_exptl_crystal_density_method     'not measured'
_exptl_crystal_F_000     440
_exptl_absorpt_coefficient_mu     0.264
_exptl_absorpt_correction_type     gaussian
_exptl_absorpt_process_details     '(Coppens et al., 1965)'
_exptl_absorpt_correction_T_min     0.943
_exptl_absorpt_correction_T_max     0.969
_diffrn_ambient_temperature     294(2)
_diffrn_radiation_type     MoK\a
_diffrn_radiation_wavelength     0.71073
_diffrn_measurement_device_type     'Nonius KappaCCD'
_diffrn_measurement_device     '95mm CCD camera on \k-goniostat'
_diffrn_measurement_method     '\w scan'
_diffrn_reflns_number     7078
_diffrn_reflns_av_R_equivalents     0.0414
_diffrn_reflns_theta_min     3.48
_diffrn_reflns_theta_max     26.72
_diffrn_reflns_theta_full     25
_diffrn_measured_fraction_theta_max     0.979
_diffrn_measured_fraction_theta_full     0.981
_diffrn_reflns_limit_h_min     -13
_diffrn_reflns_limit_h_max     13
_diffrn_reflns_limit_k_min     -6
_diffrn_reflns_limit_k_max     7
_diffrn_reflns_limit_l_min     -22
_diffrn_reflns_limit_l_max     23
_reflns_number_total     2282
_reflns_number_gt     1762
_reflns_threshold_expression     I>2sigma(I)
_refine_ls_structure_factor_coef     Fsqd
_refine_ls_matrix_type     full
_refine_ls_R_factor_gt     0.0432
_refine_ls_wR_factor_ref     0.1202
_refine_ls_goodness_of_fit_ref     1.047
_refine_ls_restrained_S_all     1.047
_refine_ls_number_reflns     2282
_refine_ls_number_parameters     133
_refine_ls_number_restraints     0
_refine_ls_hydrogen_treatment     mixed
_refine_ls_weighting_scheme     calc
_refine_ls_weighting_details
         'calc w=1/[\s^2^(Fo^2^)+(0.0587P)^2^+0.1899P] where P=(Fo^2^+2Fc^2^)/3'
_refine_ls_shift/su_max     0
_refine_diff_density_max     0.174
_refine_diff_density_min     -0.271
_refine_ls_extinction_method     none
loop_
    _atom_type_symbol
    _atom_type_description
    _atom_type_scat_dispersion_real
    _atom_type_scat_dispersion_imag
    _atom_type_scat_source
    C C 0.0033 0.0016 'International Tables Vol C Tables 4.2.6.8 and 6.1.1.4'
    H H 0 0 'International Tables Vol C Tables 4.2.6.8 and 6.1.1.4'
    N N 0.0061 0.0033 'International Tables Vol C Tables 4.2.6.8 and 6.1.1.4'
    O O 0.0106 0.006 'International Tables Vol C Tables 4.2.6.8 and 6.1.1.4'
    S S 0.1246 0.1234 'International Tables Vol C Tables 4.2.6.8 and 6.1.1.4'
_computing_data_collection     'COLLECT (Enraf--Nonius, 2000)'
_computing_cell_refinement     'SCALEPACK (Otwinowski & Minor 1997)'
_computing_data_reduction     'DENZO and SCALEPACK (Otwinowski & Minor 1997)'
_computing_structure_solution     'SHELXS97 (Sheldrick, 2008)'
_computing_structure_refinement     'SHELXL97 (Sheldrick, 2008)'
_computing_molecular_graphics
;
ORTEP-3 for Windows (Farrugia, 1997) and Mercury (Macrae <i>et al.</i>,
2006)
;
_computing_publication_material     'WinGX (Farrugia, 1999)'
loop_
    _atom_site_type_symbol
    _atom_site_label
    _atom_site_fract_x
    _atom_site_fract_y
    _atom_site_fract_z
    _atom_site_U_iso_or_equiv
    _atom_site_adp_type
    _atom_site_calc_flag
    _atom_site_refinement_flags
    _atom_site_occupancy
    _atom_site_disorder_assembly
    _atom_site_disorder_group
    C C1 0.55382(16) 0.7917(3) 0.35288(9) 0.0475(4) Uani d . 1 . .
    C C2 0.38501(16) 0.6859(3) 0.41573(8) 0.0459(4) Uani d . 1 . .
    C C3 0.69073(16) 0.8469(3) 0.36576(9) 0.0484(4) Uani d . 1 . .
    C C4 0.7314(2) 1.0217(4) 0.32357(10) 0.0638(5) Uani d . 1 . .
    H H4 0.6731 1.103 0.2878 0.077 Uiso calc R 1 . .
    C C5 0.8583(2) 1.0756(5) 0.33449(13) 0.0778(6) Uani d . 1 . .
    H H5 0.8853 1.1951 0.3067 0.093 Uiso calc R 1 . .
    C C6 0.9442(2) 0.9537(5) 0.38608(14) 0.0822(7) Uani d . 1 . .
    H H6 1.0296 0.9899 0.393 0.099 Uiso calc R 1 . .
    C C7 0.90569(19) 0.7787(5) 0.42771(14) 0.0785(6) Uani d . 1 . .
    H H7 0.965 0.6965 0.4627 0.094 Uiso calc R 1 . .
    C C8 0.77898(18) 0.7235(4) 0.41797(11) 0.0608(5) Uani d . 1 . .
    H H8 0.7529 0.6042 0.4463 0.073 Uiso calc R 1 . .
    C C9 0.3971(3) 0.3391(4) 0.33595(14) 0.0806(7) Uani d . 1 . .
    H H9A 0.4844 0.3341 0.3609 0.121 Uiso calc R 1 . .
    H H9B 0.3906 0.3891 0.2861 0.121 Uiso calc R 1 . .
    H H9C 0.3607 0.182 0.3366 0.121 Uiso calc R 1 . .
    C C10 0.19432(19) 0.4648(5) 0.36413(12) 0.0753(6) Uani d . 1 . .
    H H10A 0.1503 0.6153 0.3619 0.113 Uiso calc R 1 . .
    H H10B 0.1803 0.373 0.4051 0.113 Uiso calc R 1 . .
    H H10C 0.1636 0.3765 0.3196 0.113 Uiso calc R 1 . .
    N N1 0.51125(13) 0.7326(3) 0.41555(8) 0.0485(4) Uani d . 1 . .
    N N2 0.32963(14) 0.5100(3) 0.37299(8) 0.0557(4) Uani d . 1 . .
    O O1 0.48381(12) 0.7991(3) 0.29255(6) 0.0623(4) Uani d . 1 . .
    S S1 0.31430(4) 0.84543(10) 0.47135(3) 0.0602(2) Uani d . 1 . .
    H H1 0.5514(19) 0.802(4) 0.4545(11) 0.066(6) Uiso d . 1 . .
loop_
    _atom_site_aniso_label
    _atom_site_aniso_U_11
    _atom_site_aniso_U_22
    _atom_site_aniso_U_33
    _atom_site_aniso_U_12
    _atom_site_aniso_U_13
    _atom_site_aniso_U_23
    C1 0.0508(9) 0.0491(10) 0.0440(8) 0.0049(7) 0.0133(7) -0.0020(7)
    C2 0.0449(9) 0.0501(10) 0.0416(8) -0.0028(7) 0.0073(6) 0.0012(7)
    C3 0.0505(9) 0.0528(10) 0.0452(8) 0.0041(7) 0.0176(7) -0.0013(7)
    C4 0.0672(12) 0.0686(13) 0.0596(11) 0.0016(10) 0.0228(9) 0.0091(9)
    C5 0.0744(14) 0.0826(15) 0.0854(14) -0.0127(12) 0.0369(12) 0.0106(13)
    C6 0.0530(12) 0.0933(18) 0.1055(17) -0.0082(11) 0.0288(12) 0.0052(15)
    C7 0.0476(11) 0.0905(16) 0.0961(16) 0.0084(11) 0.0130(11) 0.0168(13)
    C8 0.0541(11) 0.0630(12) 0.0669(11) 0.0047(9) 0.0170(9) 0.0115(9)
    C9 0.0980(17) 0.0543(12) 0.0940(16) -0.0025(11) 0.0312(14) -0.0231(11)
    C10 0.0614(12) 0.0833(16) 0.0749(13) -0.0227(11) 0.0017(10) -0.0145(11)
    N1 0.0435(8) 0.0610(9) 0.0410(7) -0.0033(6) 0.0093(6) -0.0038(7)
    N2 0.0561(9) 0.0519(9) 0.0582(8) -0.0062(7) 0.0106(7) -0.0106(7)
    O1 0.0590(8) 0.0824(10) 0.0436(7) 0.0056(6) 0.0075(6) 0.0021(6)
    S1 0.0504(3) 0.0722(4) 0.0626(3) -0.0118(2) 0.0222(2) -0.0184(2)
_geom_special_details
;
All e.s.d.'s (except the e.s.d. in the dihedral angle between two l.s. planes)
are estimated using the full covariance matrix. The cell e.s.d.'s are taken
into account individually in the estimation of e.s.d.'s in distances, angles
and torsion angles; correlations between e.s.d.'s in cell parameters are only
used when they are defined by crystal symmetry. An approximate (isotropic)
treatment of cell e.s.d.'s is used for estimating e.s.d.'s involving l.s.
planes.
;
loop_
    _geom_bond_atom_site_label_1
    _geom_bond_atom_site_label_2
    _geom_bond_site_symmetry_2
    _geom_bond_distance
    _geom_bond_publ_flag
    C1 O1 . 1.2133(19) n
    C1 N1 . 1.390(2) n
    C1 C3 . 1.485(2) ?
    C2 N2 . 1.321(2) n
    C2 N1 . 1.396(2) n
    C2 S1 . 1.6759(17) n
    C3 C4 . 1.384(3) ?
    C3 C8 . 1.388(3) ?
    C4 C5 . 1.381(3) ?
    C4 H4 . 0.93 ?
    C5 C6 . 1.364(3) ?
    C5 H5 . 0.93 ?
    C6 C7 . 1.368(3) ?
    C6 H6 . 0.93 ?
    C7 C8 . 1.382(3) ?
    C7 H7 . 0.93 ?
    C8 H8 . 0.93 ?
    C9 N2 . 1.464(3) n
    C9 H9A . 0.96 ?
    C9 H9B . 0.96 ?
    C9 H9C . 0.96 ?
    C10 N2 . 1.464(2) n
    C10 H10A . 0.96 ?
    C10 H10B . 0.96 ?
    C10 H10C . 0.96 ?
    N1 H1 . 0.85(2) ?
loop_
    _geom_angle_atom_site_label_1
    _geom_angle_atom_site_label_2
    _geom_angle_atom_site_label_3
    _geom_angle_site_symmetry_1
    _geom_angle_site_symmetry_3
    _geom_angle
    _geom_angle_publ_flag
    O1 C1 N1 . . 122.28(16) ?
    O1 C1 C3 . . 122.89(15) ?
    N1 C1 C3 . . 114.83(14) ?
    N2 C2 N1 . . 116.90(15) ?
    N2 C2 S1 . . 123.85(14) ?
    N1 C2 S1 . . 119.21(12) ?
    C4 C3 C8 . . 119.31(17) ?
    C4 C3 C1 . . 119.15(16) ?
    C8 C3 C1 . . 121.52(16) ?
    C5 C4 C3 . . 120.14(19) ?
    C5 C4 H4 . . 119.9 ?
    C3 C4 H4 . . 119.9 ?
    C6 C5 C4 . . 120.0(2) ?
    C6 C5 H5 . . 120 ?
    C4 C5 H5 . . 120 ?
    C5 C6 C7 . . 120.5(2) ?
    C5 C6 H6 . . 119.7 ?
    C7 C6 H6 . . 119.7 ?
    C6 C7 C8 . . 120.3(2) ?
    C6 C7 H7 . . 119.9 ?
    C8 C7 H7 . . 119.9 ?
    C7 C8 C3 . . 119.70(19) ?
    C7 C8 H8 . . 120.1 ?
    C3 C8 H8 . . 120.1 ?
    N2 C9 H9A . . 109.5 ?
    N2 C9 H9B . . 109.5 ?
    H9A C9 H9B . . 109.5 ?
    N2 C9 H9C . . 109.5 ?
    H9A C9 H9C . . 109.5 ?
    H9B C9 H9C . . 109.5 ?
    N2 C10 H10A . . 109.5 ?
    N2 C10 H10B . . 109.5 ?
    H10A C10 H10B . . 109.5 ?
    N2 C10 H10C . . 109.5 ?
    H10A C10 H10C . . 109.5 ?
    H10B C10 H10C . . 109.5 ?
    C1 N1 C2 . . 123.76(14) ?
    C1 N1 H1 . . 114.1(14) ?
    C2 N1 H1 . . 113.5(14) ?
    C2 N2 C10 . . 120.48(16) ?
    C2 N2 C9 . . 123.91(17) ?
    C10 N2 C9 . . 115.48(17) ?
loop_
    _geom_torsion_atom_site_label_1
    _geom_torsion_atom_site_label_2
    _geom_torsion_atom_site_label_3
    _geom_torsion_atom_site_label_4
    _geom_torsion_site_symmetry_1
    _geom_torsion_site_symmetry_2
    _geom_torsion_site_symmetry_3
    _geom_torsion_site_symmetry_4
    _geom_torsion
    _geom_torsion_publ_flag
    O1 C1 C3 C4 . . . . 34.5(3) ?
    N1 C1 C3 C4 . . . . -144.94(17) ?
    O1 C1 C3 C8 . . . . -144.04(19) ?
    N1 C1 C3 C8 . . . . 36.5(2) ?
    C8 C3 C4 C5 . . . . -1.3(3) ?
    C1 C3 C4 C5 . . . . -179.87(19) ?
    C3 C4 C5 C6 . . . . 1.1(3) ?
    C4 C5 C6 C7 . . . . -0.4(4) ?
    C5 C6 C7 C8 . . . . -0.1(4) ?
    C6 C7 C8 C3 . . . . -0.1(4) ?
    C4 C3 C8 C7 . . . . 0.8(3) ?
    C1 C3 C8 C7 . . . . 179.32(19) ?
    O1 C1 N1 C2 . . . . -2.6(3) ?
    C3 C1 N1 C2 . . . . 176.89(15) ?
    N2 C2 N1 C1 . . . . 57.9(2) ?
    S1 C2 N1 C1 . . . . -124.37(16) ?
    N1 C2 N2 C10 . . . . -173.79(17) ?
    S1 C2 N2 C10 . . . . 8.6(2) ?
    N1 C2 N2 C9 . . . . 10.6(3) ?
    S1 C2 N2 C9 . . . . -167.03(16) ?
loop_
    _geom_hbond_atom_site_label_D
    _geom_hbond_atom_site_label_H
    _geom_hbond_atom_site_label_A
    _geom_hbond_site_symmetry_A
    _geom_hbond_distance_DH
    _geom_hbond_distance_HA
    _geom_hbond_distance_DA
    _geom_hbond_angle_DHA
    _geom_hbond_publ_flag
    N1 H1 S1 3_676 0.85(2) 2.65(2) 3.4335(17) 154.2(18) y
    C9 H9A N1 . 0.96 2.43 2.778(3) 101 n
    C9 H9B O1 . 0.96 2.49 2.902(3) 106 n
    C10 H10C O1 2_545 0.96 2.38 3.265(3) 153 y
_iucr_refine_instructions_details
;
TITL dmbt in P 21/n
CELL  0.71073  10.8602   5.5590  18.6864   90.000  102.768   90.000
ZERR     4.00   0.0009   0.0006   0.0010    0.000    0.005    0.000
LATT   1
SYMM  1/2 - X, 1/2 + Y, 1/2 - Z
SFAC  C    H    N    O    S
UNIT  40   48   8    4    4
MERG   2
OMIT     1   0   3
FMAP   2
PLAN    5
ACTA
BOND   $H
CONF
L.S.  14
WGHT    0.058700    0.190000
FVAR       2.21178
C1    1    0.553822    0.791678    0.352883    11.00000    0.05081    0.04911 =
         0.04397   -0.00197    0.01330    0.00487
C2    1    0.385010    0.685929    0.415732    11.00000    0.04489    0.05008 =
         0.04162    0.00120    0.00733   -0.00278
C3    1    0.690727    0.846858    0.365761    11.00000    0.05051    0.05281 =
         0.04516   -0.00131    0.01761    0.00407
C4    1    0.731398    1.021665    0.323567    11.00000    0.06723    0.06855 =
         0.05960    0.00906    0.02281    0.00157
AFIX  43
H4    2    0.673135    1.102988    0.287781    11.00000   -1.20000
AFIX   0
C5    1    0.858324    1.075618    0.334485    11.00000    0.07444    0.08257 =
         0.08541    0.01061    0.03690   -0.01270
AFIX  43
H5    2    0.885272    1.195140    0.306651    11.00000   -1.20000
AFIX   0
C6    1    0.944203    0.953676    0.386081    11.00000    0.05302    0.09332 =
         0.10550    0.00521    0.02880   -0.00822
AFIX  43
H6    2    1.029631    0.989864    0.393000    11.00000   -1.20000
AFIX   0
C7    1    0.905688    0.778659    0.427708    11.00000    0.04763    0.09046 =
         0.09609    0.01676    0.01300    0.00840
AFIX  43
H7    2    0.964984    0.696471    0.462702    11.00000   -1.20000
AFIX   0
C8    1    0.778976    0.723470    0.417967    11.00000    0.05415    0.06300 =
         0.06690    0.01148    0.01703    0.00475
AFIX  43
H8    2    0.752946    0.604217    0.446258    11.00000   -1.20000
AFIX   0
C9    1    0.397145    0.339062    0.335954    11.00000    0.09802    0.05434 =
         0.09404   -0.02307    0.03117   -0.00255
AFIX 137
H9A   2    0.484447    0.334069    0.360895    11.00000   -1.50000
H9B   2    0.390563    0.389067    0.286077    11.00000   -1.50000
H9C   2    0.360691    0.181973    0.336608    11.00000   -1.50000
AFIX   0
C10   1    0.194324    0.464797    0.364127    11.00000    0.06137    0.08332 =
         0.07492   -0.01447    0.00169   -0.02273
AFIX 137
H10A  2    0.150283    0.615304    0.361854    11.00000   -1.50000
H10B  2    0.180301    0.372985    0.405106    11.00000   -1.50000
H10C  2    0.163643    0.376460    0.319612    11.00000   -1.50000
AFIX   0
N1    3    0.511255    0.732637    0.415546    11.00000    0.04347    0.06105 =
         0.04105   -0.00384    0.00930   -0.00333
N2    3    0.329631    0.509992    0.372986    11.00000    0.05610    0.05185 =
         0.05822   -0.01059    0.01064   -0.00618
O1    4    0.483808    0.799100    0.292551    11.00000    0.05903    0.08244 =
         0.04364    0.00211    0.00753    0.00564
S1    5    0.314299    0.845435    0.471346    11.00000    0.05041    0.07218 =
         0.06260   -0.01836    0.02224   -0.01176
H1    2    0.551404    0.802295    0.454532    11.00000    0.06563
HKLF    4
REM  dmbt in P 21/n
REM R1 =  0.0432 for   1762 Fo > 4sig(Fo)  and  0.0589 for all   2282 data
REM    133 parameters refined using      0 restraints
END
WGHT      0.0587      0.1898
REM Highest difference peak  0.174,  deepest hole -0.271,  1-sigma level  0.034
Q1    1   0.1524  0.5361  0.4165  11.00000  0.05    0.17
Q2    1   0.7221  0.8399  0.4007  11.00000  0.05    0.15
Q3    1   0.6318  0.8213  0.3603  11.00000  0.05    0.14
Q4    1   0.1808  0.8304  0.4555  11.00000  0.05    0.14
Q5    1   0.4483  0.7006  0.4144  11.00000  0.05    0.13
;
