# Supplementary material for: N-Benzoyl-N′,N′-dimethyl­thio­urea
Source: Acta Crystallogr Sect E Struct Rep Online. 2011 Feb 16;67(Pt 3):o647. doi: 10.1107/S1600536811005137 (PMC3052172; doi:10.1107/S1600536811005137)
Supplement: Supplementary file 2 [file e-67-0o647-Isup2.hkl]

#
# h,k,l, Fc-squared, Fo-squared, sigma(Fo-squared) and status flag
#
data_I
_shelx_title ' dmbt in P 21/n'
_shelx_refln_list_code          4
_shelx_F_calc_maximum       46.15
_exptl_crystal_F_000       440.00
_reflns_d_resolution_high  0.7904
 
loop_
 _symmetry_equiv_pos_as_xyz
 'x, y, z'
 '-x+1/2, y+1/2, -z+1/2'
 '-x, -y, -z'
 'x-1/2, -y-1/2, z-1/2'
 
_cell_length_a    10.8602
_cell_length_b     5.5590
_cell_length_c    18.6864
_cell_angle_alpha  90.000
_cell_angle_beta  102.768
_cell_angle_gamma  90.000
 
_shelx_F_squared_multiplier     1.000
 
loop_
 _refln_index_h
 _refln_index_k
 _refln_index_l
 _refln_F_squared_calc
 _refln_F_squared_meas
 _refln_F_squared_sigma
 _refln_observed_status
   2   0   0      538.07      536.71     13.89 o
   4   0   0       98.32       92.14      3.48 o
   6   0   0     1131.78     1206.60     30.28 o
   8   0   0      325.89      318.88     10.66 o
  10   0   0      209.13      201.77      9.79 o
  12   0   0        0.51       -1.91      2.34 o
   1   1   0      418.16      340.06     26.75 o
   2   1   0      871.71      817.38     14.54 o
   3   1   0      426.45      419.35      8.06 o
   4   1   0     1058.63      966.13     17.15 o
   5   1   0     1934.76     1898.14     64.34 o
   6   1   0      152.08      130.43      3.76 o
   7   1   0      231.27      237.35      4.98 o
   8   1   0       66.94       69.94      2.29 o
   9   1   0        9.66        7.66      1.11 o
  10   1   0        5.57        8.31      1.41 o
  11   1   0       27.77       32.97      1.92 o
  12   1   0       43.68       36.94      3.33 o
  13   1   0       11.10        6.89      4.12 o
   2   2   0     1921.19     1930.01     63.14 o
   3   2   0      370.03      347.57      6.80 o
   4   2   0      117.88      127.63      2.88 o
   5   2   0      109.63       93.70      2.43 o
   6   2   0       12.53        9.05      1.10 o
   7   2   0      152.85      157.04      3.68 o
   8   2   0       32.52       34.08      1.78 o
   9   2   0       18.72       22.77      1.48 o
  10   2   0       84.01       78.11      5.04 o
  11   2   0       10.23        8.23      1.38 o
  12   2   0        0.61       -2.01      2.01 o
   1   3   0      335.19      322.73      6.76 o
   2   3   0       12.05       17.36      1.06 o
   3   3   0      280.54      281.10      7.54 o
   4   3   0        0.01       -0.62      0.62 o
   5   3   0     1043.14     1121.60     20.49 o
   6   3   0      206.64      230.34      5.15 o
   7   3   0       12.64       12.36      1.43 o
   8   3   0        6.74        6.88      1.58 o
   9   3   0      191.56      193.75      7.12 o
  10   3   0        6.23        4.05      1.27 o
  11   3   0       26.26       22.58      2.22 o
  12   3   0        0.40        0.02      2.04 o
   0   4   0       58.05       63.57      4.11 o
   1   4   0        1.05       -0.33      0.81 o
   2   4   0      122.64      107.16      2.83 o
   3   4   0       14.02       15.13      1.37 o
   4   4   0       67.40       68.60      2.59 o
   5   4   0        0.07       -0.24      1.20 o
   6   4   0        7.31        9.70      1.17 o
   7   4   0       82.38       86.11      2.87 o
   8   4   0       37.54       40.27      2.63 o
   9   4   0        0.75        2.02      1.46 o
  10   4   0       11.57       12.88      3.09 o
   1   5   0        0.81        0.83      1.19 o
   2   5   0        0.22       -0.03      1.21 o
   3   5   0        6.50        3.20      1.00 o
   4   5   0       11.32       12.89      1.31 o
   5   5   0       27.44       27.31      1.61 o
   6   5   0        0.11        0.16      1.69 o
   7   5   0        2.00        3.65      1.74 o
   8   5   0       14.65       13.59      2.48 o
   9   5   0        7.01        3.33      2.39 o
   0   6   0       92.38       95.23      5.76 o
   1   6   0        1.28       -0.08      1.24 o
   2   6   0       31.21       32.54      3.10 o
   3   6   0       20.82       16.82      1.90 o
   4   6   0       14.78       16.35      3.77 o
   5   6   0        0.18       -0.27      1.82 o
   6   6   0        7.72        7.33      1.82 o
   1   7   0        0.00        1.04      1.98 o
 -13   0   1        5.09        8.05      2.69 o
 -11   0   1      314.14      300.45     32.71 o
  -9   0   1       70.09       67.75      4.73 o
  -7   0   1      235.72      257.87      7.63 o
  -5   0   1      258.58      210.96      6.39 o
  -3   0   1      443.40      432.20     11.56 o
   3   0   1     1350.84     1270.94     31.94 o
   7   0   1        3.20        3.09      1.55 o
   9   0   1        6.05        5.14      1.47 o
  11   0   1       56.33       61.59      6.56 o
  13   0   1       88.31       93.25      8.74 o
 -13   1   1       17.66       19.91      3.02 o
 -12   1   1        0.26        1.87      1.80 o
 -11   1   1        4.15        2.29      1.32 o
 -10   1   1        0.51        1.13      1.27 o
  -9   1   1       16.37       19.76      1.40 o
  -8   1   1       38.61       46.70      1.71 o
  -7   1   1        1.04       -0.19      0.65 o
  -6   1   1        4.45        2.20      0.61 o
  -4   1   1      230.53      234.31      4.79 o
  -3   1   1     1112.92     1048.10     18.69 o
  -2   1   1        0.05       -0.29      0.46 o
  -1   1   1     1824.61     1652.65     55.36 o
   0   1   1      755.22      719.97     26.20 o
   2   1   1        0.96        0.19      0.35 o
   3   1   1        1.15        0.45      0.46 o
   4   1   1        4.05        3.04      0.51 o
   5   1   1       21.45       22.18      1.09 o
   6   1   1        0.03       -0.55      0.66 o
   7   1   1      401.00      362.61      7.26 o
   8   1   1      201.78      222.86      4.92 o
   9   1   1       43.27       42.87      2.57 o
  10   1   1        1.37        4.35      1.10 o
  11   1   1        9.25        6.76      1.52 o
  12   1   1        2.01        3.73      1.63 o
  13   1   1        0.02       -1.15      3.04 o
 -12   2   1       32.59       29.04      2.43 o
 -11   2   1       14.23       13.32      2.55 o
 -10   2   1      137.54      157.29      4.57 o
  -9   2   1        3.67        2.01      1.06 o
  -8   2   1      118.66      130.04      3.38 o
  -7   2   1        2.59        4.18      0.98 o
  -6   2   1       87.13       80.65      2.11 o
  -5   2   1      233.04      228.59      4.88 o
  -4   2   1      409.25      392.96      7.54 o
  -3   2   1      281.82      281.09      5.60 o
  -2   2   1        4.77        5.84      1.35 o
  -1   2   1      924.76      892.09     18.61 o
   0   2   1      889.20      850.99     30.70 o
   2   2   1      542.77      534.45      9.98 o
   3   2   1       53.34       61.78      1.84 o
   4   2   1        7.01        2.50      0.69 o
   5   2   1       34.91       27.56      2.68 o
   6   2   1      208.59      203.70      4.70 o
   7   2   1      206.00      233.74      5.23 o
   8   2   1       43.85       43.65      1.83 o
   9   2   1      101.30       95.51      6.38 o
  10   2   1       10.61       12.20      1.81 o
  11   2   1        5.82        6.26      1.37 o
  12   2   1       20.30       24.91      3.24 o
 -12   3   1       11.02       11.80      3.64 o
 -11   3   1        1.21       -1.26      2.32 o
 -10   3   1       24.75       19.22      1.72 o
  -9   3   1        4.82        8.37      1.21 o
  -8   3   1      241.04      255.19      6.30 o
  -7   3   1       18.33       22.31      1.31 o
  -6   3   1      545.39      580.51     10.87 o
  -5   3   1       14.45       11.23      1.01 o
  -4   3   1       95.02       89.57      3.12 o
  -3   3   1      433.24      440.31      9.68 o
  -2   3   1      789.19      875.92     19.70 o
  -1   3   1      644.37      704.50     15.07 o
   0   3   1      584.89      602.65     16.26 o
   1   3   1        0.09       -0.70      0.70 o
   2   3   1      173.03      173.33      3.83 o
   3   3   1      491.87      522.50     16.05 o
   4   3   1       29.61       27.04      1.41 o
   5   3   1        4.52        3.46      0.88 o
   6   3   1      307.68      309.30      6.54 o
   7   3   1        3.02        1.89      1.48 o
   8   3   1      547.79      582.32     11.91 o
   9   3   1        0.45        3.30      1.31 o
  10   3   1       14.77        9.86      1.42 o
  11   3   1        7.61       11.23      1.82 o
 -11   4   1       14.64       13.59      2.60 o
 -10   4   1       16.01       18.07      2.07 o
  -9   4   1        0.80       -0.66      1.32 o
  -8   4   1       16.00       14.14      1.71 o
  -7   4   1      206.19      218.98      5.26 o
  -6   4   1        2.08        1.17      1.16 o
  -5   4   1      143.68      150.28      4.48 o
  -4   4   1      116.32      118.42      3.40 o
  -3   4   1      151.10      153.72      4.58 o
  -2   4   1        5.60        4.27      0.99 o
  -1   4   1        9.97        9.58      1.21 o
   0   4   1      187.48      181.47      5.94 o
   1   4   1        0.08       -0.91      1.38 o
   2   4   1       67.52       61.24      2.13 o
   3   4   1      272.69      299.86      6.87 o
   4   4   1       92.82       91.44      2.90 o
   5   4   1        8.62        8.63      1.33 o
   6   4   1       21.48       21.99      1.44 o
   7   4   1       15.77       19.94      1.45 o
   8   4   1        2.51        1.74      1.08 o
   9   4   1        0.09       -1.08      1.29 o
  10   4   1       22.33       20.50      2.73 o
  -9   5   1        7.18        6.99      3.10 o
  -8   5   1        2.84        3.68      5.76 o
  -7   5   1       62.21       61.52      5.18 o
  -6   5   1        3.29       -0.45      1.36 o
  -5   5   1        5.15        2.39      1.15 o
  -4   5   1        9.20        9.59      1.14 o
  -3   5   1        1.45        0.24      1.11 o
  -2   5   1        8.92        7.27      1.47 o
  -1   5   1      103.93      113.37      6.10 o
   0   5   1        9.71       10.54      2.50 o
   1   5   1       41.71       50.19      5.91 o
   2   5   1       67.32       61.18      2.86 o
   3   5   1       14.53       14.20      1.40 o
   4   5   1        0.48        1.03      1.08 o
   5   5   1        4.06        4.16      1.04 o
   6   5   1        1.37       -0.63      1.15 o
   7   5   1        4.86        6.89      1.52 o
   8   5   1       10.01        7.79      2.11 o
   9   5   1       10.00        5.17      4.25 o
  -7   6   1        1.42        5.08      1.82 o
  -6   6   1        1.55       -0.11      1.93 o
  -5   6   1        0.04        0.17      1.33 o
  -4   6   1        3.85        4.59      1.55 o
  -3   6   1       35.60       34.46      3.21 o
  -2   6   1       53.46       52.27      2.70 o
  -1   6   1       50.04       49.20      2.87 o
   0   6   1        0.93        0.70      1.29 o
   1   6   1        2.70        3.73      1.46 o
   2   6   1        1.99        2.70      2.95 o
   3   6   1      143.05      154.59      5.69 o
   4   6   1       11.58       10.52      2.86 o
   5   6   1       18.64       14.60      1.63 o
   6   6   1        3.36        4.19      1.60 o
  -1   7   1        1.55        1.38      3.75 o
   0   7   1        3.73        5.64      1.71 o
 -12   0   2        5.60        4.54      3.19 o
 -10   0   2       86.47       74.86      3.50 o
  -8   0   2      446.26      454.83     12.56 o
  -6   0   2      158.70      229.01      6.90 o
  -4   0   2        6.64        8.16      0.80 o
  -2   0   2     1439.07     1265.93     30.28 o
   4   0   2      164.36      170.37      5.34 o
   6   0   2      730.63      779.08     20.35 o
   8   0   2      197.79      197.87      6.21 o
  10   0   2      105.64      115.89      8.20 o
  12   0   2        0.09       -0.58      3.72 o
 -13   1   2        2.84       -1.32      2.97 o
 -12   1   2       21.30       20.02      2.35 o
 -11   1   2       48.68       46.73      2.34 o
 -10   1   2      288.35      274.64      9.20 o
  -9   1   2       13.13       16.30      1.20 o
  -8   1   2       13.80       12.23      1.09 o
  -7   1   2       47.19       44.04      1.71 o
  -6   1   2       36.11       38.36      1.33 o
  -5   1   2      161.53      190.64      4.03 o
  -3   1   2     1790.58     1652.46     28.71 o
  -2   1   2     1293.16     1229.71     21.30 o
   3   1   2      140.17      137.01      3.65 o
   4   1   2       13.18        8.62      0.75 o
   5   1   2        0.04        7.86      4.22 o
   6   1   2      102.25       94.40      2.46 o
   7   1   2       10.43       10.99      1.73 o
   8   1   2      148.28      140.65      3.48 o
   9   1   2       37.29       34.62      1.77 o
  10   1   2        2.80        5.52      1.12 o
  11   1   2        3.19        6.01      1.29 o
  12   1   2        9.48        7.33      2.07 o
 -13   2   2        6.34        7.14      3.41 o
 -12   2   2       17.53       12.42      2.15 o
 -11   2   2        3.42        3.30      1.75 o
 -10   2   2       73.11       65.22      2.65 o
  -9   2   2       69.01       80.21      2.59 o
  -8   2   2      336.62      345.64      7.52 o
  -7   2   2      359.15      351.79      7.27 o
  -6   2   2        7.63       11.37      1.09 o
  -5   2   2      327.00      341.87      6.86 o
  -4   2   2      214.98      200.23      4.14 o
  -3   2   2       94.62       86.67      2.23 o
  -2   2   2      502.26      492.26     10.76 o
  -1   2   2        5.13        1.40      1.20 o
   0   2   2      975.07      930.11     19.46 o
   1   2   2     1114.89     1089.59     22.51 o
   2   2   2      708.36      722.57     13.04 o
   3   2   2     1292.52     1358.45     27.22 o
   4   2   2       16.01       14.07      0.84 o
   5   2   2       25.40       34.37      1.33 o
   6   2   2       20.89       21.04      1.93 o
   7   2   2      218.71      230.94      5.38 o
   8   2   2      160.70      175.21      5.22 o
   9   2   2      169.55      174.52      5.34 o
  10   2   2        1.70        0.26      1.18 o
  11   2   2        8.90       11.19      1.60 o
  12   2   2        0.71       -0.34      1.93 o
 -12   3   2        4.77        6.81      2.03 o
 -11   3   2        5.43        5.86      1.63 o
 -10   3   2        5.37        3.84      1.33 o
  -9   3   2       24.69       21.15      2.51 o
  -8   3   2      136.72      143.16      5.58 o
  -7   3   2        9.15        8.20      1.13 o
  -6   3   2       18.83       16.78      1.28 o
  -5   3   2      164.13      168.85      3.77 o
  -4   3   2       11.31       11.23      0.84 o
  -2   3   2       64.37       64.10      2.34 o
  -1   3   2      131.81      129.77      3.39 o
   0   3   2      940.09      950.12     24.03 o
   1   3   2      154.82      176.21      3.85 o
   2   3   2       31.29       37.86      1.26 o
   3   3   2       36.68       31.44      1.73 o
   4   3   2       37.52       34.61      1.29 o
   5   3   2      191.61      208.72      6.68 o
   6   3   2       10.33       12.97      1.00 o
   7   3   2      330.93      351.97      7.57 o
   8   3   2        7.99        4.69      1.20 o
   9   3   2       27.77       26.01      1.82 o
  10   3   2        1.38        0.68      1.48 o
  11   3   2       24.13       19.77      3.49 o
 -11   4   2        3.52        2.74      2.92 o
 -10   4   2        8.43       10.78      3.52 o
  -9   4   2        2.16        3.11      1.26 o
  -8   4   2       28.46       32.18      2.63 o
  -7   4   2      279.73      297.83      8.50 o
  -6   4   2       33.39       31.34      1.96 o
  -5   4   2      225.86      258.01      6.40 o
  -4   4   2       38.39       40.12      1.90 o
  -3   4   2       33.71       40.33      1.91 o
  -2   4   2      105.84      100.58      2.70 o
  -1   4   2        2.00        3.04      0.93 o
   0   4   2       44.58       39.11      2.15 o
   1   4   2      340.98      358.39      9.22 o
   2   4   2       65.11       74.24      2.47 o
   3   4   2       98.04       93.58      2.72 o
   4   4   2        0.34        0.61      1.02 o
   5   4   2       49.22       49.02      2.15 o
   6   4   2        4.98        4.35      1.10 o
   7   4   2        0.41        1.23      1.06 o
   8   4   2       42.13       43.97      3.16 o
   9   4   2       42.40       33.11      4.17 o
  10   4   2        0.06        0.68      2.04 o
  -9   5   2        0.02       -0.31      4.02 o
  -8   5   2        8.15        7.16      2.03 o
  -7   5   2        0.06       -0.94      1.35 o
  -6   5   2        1.88        4.78      1.50 o
  -5   5   2        0.35       -1.27      1.27 o
  -4   5   2       32.78       36.63      2.55 o
  -3   5   2       61.09       60.25      2.24 o
  -2   5   2      286.75      329.52      8.52 o
  -1   5   2      127.53      133.36      4.16 o
   0   5   2        0.56        2.37      1.39 o
   1   5   2        2.67        2.84      1.45 o
   2   5   2        7.27        9.77      1.26 o
   3   5   2        1.30        0.21      0.95 o
   4   5   2       64.56       67.54      2.42 o
   5   5   2        0.59       -0.70      1.69 o
   6   5   2       40.70       44.36      2.67 o
   7   5   2        0.00       -0.56      1.32 o
   8   5   2        5.15        3.71      2.79 o
   9   5   2       18.27       11.53      4.41 o
  -7   6   2        0.37       -1.85      1.85 o
  -6   6   2        1.30        4.00      1.99 o
  -5   6   2        3.83        3.27      1.55 o
  -4   6   2        1.94        1.17      1.49 o
  -3   6   2       10.11        5.60      1.56 o
  -2   6   2        0.02       -1.01      1.32 o
  -1   6   2        0.72       -1.33      1.33 o
   0   6   2        5.12        8.32      1.50 o
   1   6   2       16.23       18.27      1.83 o
   2   6   2       28.67       36.46      3.82 o
   3   6   2       19.52       15.45      2.03 o
   4   6   2        8.52       10.14      1.95 o
   5   6   2        2.08        6.68      1.70 o
   6   6   2       14.62       14.85      4.06 o
   0   7   2        0.30       -0.15      2.66 o
 -13   0   3       13.20       15.10      3.57 o
 -11   0   3       27.73       26.98      3.45 o
  -9   0   3      372.38      411.07     11.89 o
  -7   0   3        6.84       10.14      1.54 o
  -5   0   3     1472.25     1705.50     59.71 o
  -1   0   3      136.06      126.32      3.74 o
   3   0   3      405.55      392.10     10.82 o
   7   0   3       27.86       31.28      2.07 o
   9   0   3        0.44       -1.24      1.48 o
  11   0   3       27.99       26.65      5.57 o
 -13   1   3       25.51       32.09      3.58 o
 -12   1   3        4.99        5.88      2.58 o
 -11   1   3       25.67       16.81      2.41 o
 -10   1   3       34.11       24.81      1.81 o
  -9   1   3      140.62      136.84      3.53 o
  -8   1   3      271.28      280.04      5.90 o
  -7   1   3      114.16      106.48      2.56 o
  -6   1   3      754.53      788.60     14.19 o
  -5   1   3      453.50      452.93      8.53 o
  -4   1   3      250.35      251.12      5.08 o
  -3   1   3      324.34      301.50      6.89 o
  -2   1   3      236.27      210.81      4.25 o
  -1   1   3     1099.75     1057.48     38.08 o
   0   1   3       29.51       32.04      1.87 o
   2   1   3      601.25      563.04     11.76 o
   3   1   3      343.49      361.64      6.98 o
   4   1   3      165.16      190.63      4.01 o
   5   1   3       39.76       45.44      1.52 o
   6   1   3       26.33       34.52      1.43 o
   7   1   3      402.92      412.28      8.07 o
   8   1   3       88.68       93.18      2.80 o
   9   1   3      245.68      254.65      5.87 o
  10   1   3       83.87       87.92      3.02 o
  11   1   3       21.29       19.36      2.69 o
  12   1   3        0.49        1.58      2.07 o
 -13   2   3        2.60        0.73      2.94 o
 -12   2   3       27.07       27.83      2.92 o
 -11   2   3        0.03       -0.62      1.65 o
 -10   2   3      126.03      135.61      4.80 o
  -9   2   3        7.63        6.76      1.08 o
  -8   2   3      423.55      434.11      9.08 o
  -7   2   3       44.32       52.24      2.58 o
  -6   2   3       83.01       90.39      2.79 o
  -5   2   3        3.83        3.46      0.73 o
  -4   2   3     1372.38     1425.11     24.90 o
  -3   2   3      298.15      281.63      7.84 o
  -2   2   3     2129.47     2043.96     71.25 o
   0   2   3      209.40      169.13      4.22 o
   1   2   3        8.41        9.71      0.71 o
   2   2   3       76.28       71.30      1.79 o
   3   2   3      703.21      697.43     12.69 o
   4   2   3     1269.27     1318.22     26.92 o
   5   2   3      198.77      188.11      4.65 o
   6   2   3      292.87      321.15      7.25 o
   7   2   3       47.89       50.99      1.95 o
   8   2   3      193.99      223.61      6.08 o
   9   2   3        1.17        0.55      1.04 o
  10   2   3       29.52       24.38      1.70 o
  11   2   3       20.27       11.17      2.21 o
  12   2   3       16.10       15.30      2.23 o
 -12   3   3        8.24        6.70      2.04 o
 -11   3   3        8.30        7.47      1.62 o
 -10   3   3       11.47       11.08      1.45 o
  -9   3   3       64.82       69.69      2.70 o
  -8   3   3        2.64        1.89      1.15 o
  -7   3   3      124.73      132.98      3.51 o
  -6   3   3       12.38       13.19      1.27 o
  -5   3   3        0.96        0.37      0.79 o
  -4   3   3      321.04      308.72      6.25 o
  -3   3   3      192.45      202.29      8.78 o
  -2   3   3      189.66      188.13      4.72 o
  -1   3   3        6.96        4.31      0.65 o
   0   3   3       96.76       75.30      2.86 o
   1   3   3        6.37       11.85      0.96 o
   2   3   3      162.24      142.96      3.59 o
   3   3   3      334.07      342.61      7.76 o
   4   3   3       42.83       44.19      1.65 o
   5   3   3       44.18       45.78      1.75 o
   6   3   3       18.93       17.01      1.47 o
   7   3   3       26.75       26.53      1.71 o
   8   3   3       24.85       27.10      2.15 o
   9   3   3        3.41        3.22      1.43 o
  10   3   3       58.14       61.32      4.23 o
  11   3   3       19.80       24.48      3.06 o
 -11   4   3       10.80       10.34      2.08 o
 -10   4   3       22.53       19.09      2.54 o
  -9   4   3       12.23       13.87      1.48 o
  -8   4   3       65.56       65.20      3.72 o
  -7   4   3        0.03       -1.03      1.03 o
  -6   4   3       42.84       41.06      2.16 o
  -5   4   3      230.74      247.67      6.28 o
  -4   4   3        0.12        0.73      1.19 o
  -3   4   3       26.73       22.17      1.21 o
  -2   4   3      121.87      137.52      4.48 o
  -1   4   3      103.98       92.80      5.62 o
   0   4   3       36.48       28.51      1.95 o
   1   4   3        0.43        0.51      0.87 o
   2   4   3        2.99        1.26      0.69 o
   3   4   3       63.19       66.33      2.18 o
   4   4   3       88.53       89.36      2.73 o
   5   4   3        9.62       10.19      1.20 o
   6   4   3       61.80       67.01      2.49 o
   7   4   3        5.26        6.69      1.56 o
   8   4   3       26.42       21.38      1.76 o
   9   4   3        0.67        2.14      1.56 o
  10   4   3       21.86       18.96      2.22 o
  -9   5   3        8.09        5.75      2.48 o
  -8   5   3        0.26        1.57      1.78 o
  -7   5   3       55.53       51.35      3.97 o
  -6   5   3       15.13       12.52      1.81 o
  -5   5   3       32.34       29.37      2.04 o
  -4   5   3       26.73       28.43      1.70 o
  -3   5   3       30.28       31.79      1.85 o
  -2   5   3       98.49      101.86      3.60 o
  -1   5   3      108.03      115.34      5.10 o
   0   5   3        0.30        1.71      1.00 o
   1   5   3      219.06      228.02      6.25 o
   2   5   3        0.24       -0.34      1.11 o
   3   5   3      104.34      100.25      5.27 o
   4   5   3       61.10       54.93      2.28 o
   5   5   3       13.92       15.47      1.40 o
   6   5   3       20.35       16.11      1.57 o
   7   5   3        0.29        1.01      1.46 o
   8   5   3        2.16        2.48      1.62 o
  -7   6   3        0.20       -0.03      2.49 o
  -6   6   3        0.86        0.21      1.70 o
  -5   6   3        0.79        2.60      1.34 o
  -4   6   3       17.90       13.72      1.63 o
  -3   6   3        0.73        0.86      1.24 o
  -2   6   3        1.00        0.55      1.14 o
  -1   6   3        8.67        8.83      1.32 o
   0   6   3       16.40       13.53      1.71 o
   1   6   3       38.77       35.54      2.30 o
   2   6   3        7.80       10.64      2.57 o
   3   6   3        1.31        1.28      1.32 o
   4   6   3        0.39        0.42      1.64 o
   5   6   3       11.22        9.55      1.32 o
   6   6   3       10.22        7.72      1.83 o
 -12   0   4       27.00       29.27      4.52 o
 -10   0   4        8.55        7.97      1.55 o
  -8   0   4      436.92      467.81     12.67 o
  -6   0   4     1010.63      960.68     35.58 o
  -4   0   4      799.79      824.12     37.75 o
  -2   0   4     1049.74     1046.66     26.07 o
   2   0   4     1398.39     1213.06     29.73 o
   4   0   4     1428.43     1438.91     35.19 o
   6   0   4       51.43       59.24      2.55 o
   8   0   4      218.50      204.62      7.84 o
  10   0   4       80.67       83.91      6.99 o
  12   0   4        0.20        0.03      2.64 o
 -13   1   4        0.50        3.26      2.37 o
 -12   1   4       33.24       46.71      3.39 o
 -11   1   4       10.71       10.09      1.24 o
 -10   1   4      328.91      303.27      8.01 o
  -9   1   4      132.66      131.27      3.42 o
  -8   1   4      128.42      133.02      3.29 o
  -7   1   4      117.65      130.09      3.10 o
  -6   1   4      466.21      452.07      8.71 o
  -5   1   4       15.74       18.51      0.85 o
  -4   1   4       25.62       35.58      1.18 o
  -3   1   4      826.72      776.42     14.00 o
   1   1   4      318.36      341.99      9.67 o
   2   1   4       35.55       24.45      0.86 o
   3   1   4       95.39      107.46      2.43 o
   4   1   4      830.85      787.43     14.25 o
   5   1   4       33.05       27.09      1.26 o
   6   1   4      216.81      214.98      5.92 o
   7   1   4        0.08        0.22      0.89 o
   8   1   4       71.89       67.82      3.45 o
   9   1   4        4.73        5.00      1.23 o
  10   1   4        6.40        9.51      1.52 o
  11   1   4        2.72        2.91      1.45 o
  12   1   4       27.96       24.87      2.96 o
 -13   2   4       13.69        6.32      2.54 o
 -12   2   4        5.92        3.20      1.70 o
 -11   2   4        1.96        1.66      1.30 o
 -10   2   4       39.08       37.57      2.18 o
  -9   2   4       20.67       22.93      1.40 o
  -8   2   4      260.52      251.67      8.74 o
  -7   2   4      897.97      940.31     19.21 o
  -6   2   4       57.21       52.73      1.67 o
  -5   2   4      661.66      711.01     12.96 o
  -4   2   4       95.77       88.48      2.98 o
  -3   2   4      333.22      337.79      7.90 o
  -2   2   4        0.57       -0.41      0.61 o
   0   2   4      441.18      393.71      8.89 o
   1   2   4        8.89        6.78      0.57 o
   2   2   4     1022.11     1060.73     21.53 o
   3   2   4      314.50      288.42      5.77 o
   4   2   4        9.15        5.54      0.76 o
   5   2   4      205.99      213.74      4.92 o
   6   2   4      406.73      433.71      8.89 o
   7   2   4       46.53       43.76      1.72 o
   8   2   4       10.50        9.43      1.24 o
   9   2   4      144.19      146.37      4.30 o
  10   2   4        5.40        5.46      1.29 o
  11   2   4       13.26       14.82      1.93 o
  12   2   4        5.32        2.93      2.96 o
 -12   3   4        6.33       12.88      2.19 o
 -11   3   4       23.57       23.56      2.11 o
 -10   3   4       15.62        9.76      1.31 o
  -9   3   4       10.56       11.23      2.77 o
  -8   3   4        0.28       -0.60      1.03 o
  -7   3   4      197.35      195.31      4.66 o
  -6   3   4      110.39      121.02      3.45 o
  -5   3   4        2.87        1.22      0.80 o
  -4   3   4       88.55      105.53      3.02 o
  -3   3   4       76.49       62.25      2.06 o
  -2   3   4       14.34        8.93      0.88 o
  -1   3   4      207.61      176.46      3.84 o
   0   3   4       10.86        9.27      0.88 o
   1   3   4       13.08       12.14      1.68 o
   2   3   4       24.96       18.42      0.93 o
   3   3   4        3.43        1.13      0.78 o
   4   3   4       66.08       72.22      2.26 o
   5   3   4       80.81       89.24      2.75 o
   6   3   4       13.60       13.76      1.13 o
   7   3   4       67.57       72.39      2.47 o
   8   3   4       65.77       65.54      3.18 o
   9   3   4       72.97       69.50      2.73 o
  10   3   4        5.37        2.92      1.81 o
  11   3   4       23.24       25.36      8.84 o
 -11   4   4        2.09        1.24      2.04 o
 -10   4   4        0.98       -0.58      1.53 o
  -9   4   4        3.33        2.87      1.70 o
  -8   4   4        1.36        2.17      1.31 o
  -7   4   4       55.49       54.36      2.23 o
  -6   4   4       95.82       95.79      3.59 o
  -5   4   4       96.97       95.59      3.39 o
  -4   4   4       12.50        7.79      1.14 o
  -3   4   4       56.42       53.34      2.15 o
  -2   4   4       30.25       39.44      1.58 o
  -1   4   4      537.66      589.23     13.23 o
   0   4   4      297.27      309.47      7.36 o
   1   4   4        5.04        5.86      1.03 o
   2   4   4       15.58       16.21      1.51 o
   3   4   4       91.07       97.82      2.89 o
   4   4   4       48.27       53.96      2.05 o
   5   4   4        0.00       -0.75      1.11 o
   6   4   4        2.23        2.26      1.01 o
   7   4   4       23.34       24.68      3.37 o
   8   4   4       65.52       67.62      3.70 o
   9   4   4       48.55       39.99      2.68 o
  10   4   4        6.42        3.93      1.73 o
  -9   5   4        0.10        0.75      1.66 o
  -8   5   4        5.75        1.10      2.39 o
  -7   5   4       27.56       26.86      2.90 o
  -6   5   4       28.54       29.54      2.38 o
  -5   5   4       14.42       14.27      1.88 o
  -4   5   4       26.23       27.32      1.71 o
  -3   5   4       48.61       52.17      2.11 o
  -2   5   4      131.04      140.31      6.02 o
  -1   5   4       16.82       15.58      1.59 o
   0   5   4        3.29        0.35      1.22 o
   1   5   4        6.04        7.12      2.76 o
   2   5   4       40.14       38.23      2.31 o
   3   5   4        0.89       -0.89      1.42 o
   4   5   4      189.29      206.64      7.39 o
   5   5   4        3.91        3.14      1.08 o
   6   5   4       55.89       53.09      3.23 o
   7   5   4        2.63        3.72      2.67 o
   8   5   4       23.82       18.67      2.29 o
  -7   6   4        0.81       -0.85      1.69 o
  -6   6   4        5.32        7.94      1.63 o
  -5   6   4        1.26        0.53      1.67 o
  -4   6   4        0.68       -0.19      3.06 o
  -3   6   4       34.17       36.03      2.42 o
  -2   6   4        9.21        7.47      1.91 o
  -1   6   4        6.69        4.44      1.43 o
   0   6   4        0.03       -1.03      1.03 o
   1   6   4       36.26       37.39      3.12 o
   2   6   4        4.91        7.97      1.45 o
   3   6   4        9.93       11.42      1.63 o
   4   6   4       23.94       23.93      2.65 o
   5   6   4        0.17        1.54      1.99 o
   6   6   4        0.07        1.38      2.39 o
 -13   0   5       13.10       13.32      3.19 o
 -11   0   5        6.70       10.87      2.53 o
  -9   0   5       51.71       61.10      3.02 o
  -7   0   5        8.77       11.95      1.17 o
  -5   0   5      483.68      420.44     11.90 o
  -3   0   5      203.91      177.21      5.16 o
   1   0   5       10.25        8.72      0.54 o
   3   0   5        0.79        1.10      0.78 o
   5   0   5      379.21      336.62      9.44 o
   7   0   5      863.38      887.96     23.53 o
   9   0   5        3.00        1.52      2.20 o
  11   0   5        1.46        2.49      2.53 o
 -13   1   5       45.43       43.64      5.35 o
 -12   1   5       43.88       45.13      6.21 o
 -11   1   5       15.81       13.38      1.72 o
 -10   1   5        3.36        3.51      1.06 o
  -9   1   5       31.15       25.95      1.42 o
  -8   1   5        1.11        0.42      0.99 o
  -7   1   5      213.80      175.92      4.04 o
  -6   1   5      971.61      989.44     17.44 o
  -5   1   5        0.48        0.69      0.53 o
  -4   1   5      247.53      265.84      5.38 o
  -3   1   5       84.52       91.23      2.17 o
  -2   1   5      465.79      401.11      7.52 o
  -1   1   5     1048.63     1020.88     35.93 o
   2   1   5     1709.99     1699.77     35.17 o
   3   1   5      158.11      121.22      2.70 o
   4   1   5      270.65      277.26      5.44 o
   5   1   5      344.30      335.16      6.70 o
   6   1   5        8.25        7.77      0.92 o
   7   1   5      648.14      683.91     12.83 o
   8   1   5        0.04        1.11      1.38 o
   9   1   5        3.19        2.45      1.42 o
  10   1   5       50.26       54.97      2.61 o
  11   1   5       57.18       59.81      5.86 o
  12   1   5        2.45        6.05      4.53 o
 -13   2   5        1.82        3.08      3.68 o
 -12   2   5       16.76       13.99      2.29 o
 -11   2   5        5.31        2.99      2.50 o
 -10   2   5       20.29       21.69      1.63 o
  -9   2   5       77.36       67.99      2.43 o
  -8   2   5        6.19        9.38      1.16 o
  -7   2   5      401.85      398.46      7.73 o
  -6   2   5       25.51       31.67      1.36 o
  -5   2   5       29.42       26.51      1.85 o
  -4   2   5      330.42      332.56      6.36 o
  -3   2   5      418.53      467.91      8.87 o
  -2   2   5     1626.68     1745.63     62.39 o
  -1   2   5       79.70       77.85      2.98 o
   0   2   5       20.53       13.84      0.72 o
   1   2   5       66.84       64.24      1.94 o
   2   2   5       41.82       40.30      1.09 o
   3   2   5      124.36      149.32      4.05 o
   4   2   5      403.47      414.86      8.50 o
   5   2   5      218.70      211.35      4.80 o
   6   2   5      333.01      348.63      7.75 o
   7   2   5      186.80      192.01      4.59 o
   8   2   5       48.05       55.97      2.11 o
   9   2   5        1.01        0.77      1.25 o
  10   2   5        0.47        2.26      1.34 o
  11   2   5        8.58       10.67      2.18 o
 -12   3   5       26.48       24.87      4.56 o
 -11   3   5        0.37       -0.73      2.14 o
 -10   3   5       14.67       16.07      1.91 o
  -9   3   5        0.55        0.76      1.07 o
  -8   3   5        2.63        1.47      0.98 o
  -7   3   5      118.71      123.98      4.48 o
  -6   3   5      424.75      459.23      8.94 o
  -5   3   5        8.19        8.88      0.82 o
  -4   3   5        3.16        0.97      1.05 o
  -3   3   5       13.16       11.86      1.28 o
  -2   3   5      854.04      915.79     19.37 o
  -1   3   5        0.94        0.09      2.00 o
   0   3   5      283.47      254.73      8.72 o
   1   3   5        2.37        1.45      0.99 o
   2   3   5       88.55       80.41      2.18 o
   3   3   5        3.65        3.30      0.53 o
   4   3   5      112.41      106.77      2.70 o
   5   3   5       29.38       25.34      1.32 o
   6   3   5       23.01       20.81      1.34 o
   7   3   5       67.55       66.32      2.31 o
   8   3   5        0.01       -0.46      0.93 o
   9   3   5        8.62       11.73      1.53 o
  10   3   5       63.37       59.70      5.22 o
  11   3   5        3.36        1.21      2.82 o
 -11   4   5       34.42       32.65      2.82 o
 -10   4   5        6.47        3.27      2.97 o
  -9   4   5       78.36       88.41      4.09 o
  -8   4   5       40.62       43.67      2.22 o
  -7   4   5      203.93      199.21      8.83 o
  -6   4   5        5.22        4.90      1.15 o
  -5   4   5       18.60       17.66      2.58 o
  -4   4   5       36.42       36.70      2.03 o
  -3   4   5       88.79       92.15      3.21 o
  -2   4   5      258.22      286.19      7.43 o
  -1   4   5      362.55      380.48      8.64 o
   0   4   5       39.07       38.31      1.81 o
   1   4   5      124.12      118.81      3.62 o
   2   4   5       65.84       70.86      2.62 o
   3   4   5       17.10       19.64      1.18 o
   4   4   5        2.22        1.62      1.85 o
   5   4   5      116.78      115.77      3.43 o
   6   4   5       26.69       31.16      2.98 o
   7   4   5       17.92       21.73      1.58 o
   8   4   5        3.69        6.67      1.36 o
   9   4   5       14.85       16.08      2.91 o
  -9   5   5        9.36        9.93      4.96 o
  -8   5   5       23.48       17.71      2.27 o
  -7   5   5       45.72       55.58      3.40 o
  -6   5   5       24.15       22.43      1.79 o
  -5   5   5       35.40       36.61      2.26 o
  -4   5   5       12.95       11.37      1.36 o
  -3   5   5       14.63       13.53      1.92 o
  -2   5   5       17.71       16.64      1.38 o
  -1   5   5       19.78       17.00      1.89 o
   0   5   5      134.19      144.69      4.59 o
   1   5   5       28.90       30.72      1.79 o
   2   5   5       37.19       39.78      2.00 o
   3   5   5      151.76      162.24      4.82 o
   4   5   5        0.06       -1.35      1.35 o
   5   5   5        3.30        2.97      1.26 o
   6   5   5        4.67        7.24      1.41 o
   7   5   5        4.48        0.59      1.35 o
   8   5   5        0.85       -0.40      2.60 o
  -7   6   5        5.71        5.74      3.24 o
  -6   6   5        0.00        2.09      1.92 o
  -5   6   5        9.81        8.89      1.79 o
  -4   6   5        0.04        0.93      1.45 o
  -3   6   5        5.47        7.74      1.65 o
  -2   6   5        0.73        1.39      1.46 o
  -1   6   5       16.93       19.96      1.74 o
   0   6   5       12.16       11.56      1.48 o
   1   6   5        2.47        1.65      1.61 o
   2   6   5        0.06       -1.43      1.43 o
   3   6   5       12.06       10.03      1.91 o
   4   6   5        3.66        3.07      1.48 o
   5   6   5        4.70        6.92      1.70 o
 -12   0   6      174.87      192.34     11.60 o
 -10   0   6      125.62      117.95      5.74 o
  -8   0   6      310.69      297.18      8.77 o
  -6   0   6     1526.60     1568.50     38.63 o
  -2   0   6        9.85       10.80      0.75 o
   0   0   6      439.69      381.01      7.59 o
   4   0   6      131.94      128.47      4.22 o
   6   0   6      169.93      184.10      5.72 o
   8   0   6      171.09      173.03      6.70 o
  10   0   6        0.79       -1.44      1.47 o
  12   0   6       60.59       50.70      7.49 o
 -13   1   6        1.06        2.12      5.18 o
 -12   1   6        2.54        2.86      1.60 o
 -11   1   6       14.39       13.08      1.49 o
 -10   1   6      206.45      220.84     12.05 o
  -9   1   6      145.17      152.86      4.20 o
  -8   1   6      247.97      250.88      5.34 o
  -7   1   6      270.36      253.69      5.39 o
  -6   1   6       24.29       18.48      1.01 o
  -5   1   6       39.69       30.14      1.38 o
  -4   1   6      885.01      846.07     15.14 o
  -3   1   6       38.24       35.98      1.10 o
  -2   1   6     1366.30     1269.45     44.35 o
   0   1   6     1128.90     1101.10     27.02 o
   1   1   6     1246.29     1217.52     22.16 o
   2   1   6      790.71      801.61     16.71 o
   3   1   6        0.29        0.75      0.69 o
   4   1   6       27.95       21.39      0.95 o
   5   1   6      278.25      268.08      5.58 o
   6   1   6      446.23      465.68     10.62 o
   7   1   6      651.19      695.92     13.24 o
   8   1   6       58.26       58.48      2.23 o
   9   1   6       60.54       61.16      2.62 o
  10   1   6        6.76        9.11      1.93 o
  11   1   6        0.02        0.48      1.40 o
  12   1   6       17.09       13.56      3.77 o
 -13   2   6       23.23       17.41      3.19 o
 -12   2   6        1.43        1.25      1.32 o
 -11   2   6       14.48       12.42      1.80 o
 -10   2   6       94.15       86.10      3.05 o
  -9   2   6        0.00       -0.13      0.99 o
  -8   2   6       59.07       58.97      2.60 o
  -7   2   6        0.18       -0.72      0.79 o
  -6   2   6      248.76      243.62      5.01 o
  -5   2   6      991.58      995.32     17.32 o
  -4   2   6      103.14      117.72      2.65 o
  -3   2   6      423.02      395.77      8.71 o
  -2   2   6     1142.26     1214.91     42.08 o
  -1   2   6       30.75       27.30      1.41 o
   0   2   6      748.11      739.37     19.24 o
   1   2   6     1233.70     1214.58     30.03 o
   2   2   6      271.96      300.47      5.84 o
   3   2   6        0.62        2.27      0.57 o
   4   2   6       33.17       33.05      1.38 o
   5   2   6       59.64       60.02      2.05 o
   6   2   6       40.36       42.17      1.91 o
   7   2   6        8.30        8.00      0.96 o
   8   2   6      260.39      279.43      7.58 o
   9   2   6       15.16       16.05      1.54 o
  10   2   6        5.13        7.67      1.44 o
  11   2   6       25.82       19.43      2.13 o
 -12   3   6        1.06        1.65      1.59 o
 -11   3   6       80.83       89.19      6.48 o
 -10   3   6        1.85        2.68      1.41 o
  -9   3   6       82.09       88.35      6.24 o
  -8   3   6       32.75       33.49      1.59 o
  -7   3   6      202.25      216.76      8.09 o
  -6   3   6       17.87       18.09      1.17 o
  -5   3   6       18.30       15.69      1.04 o
  -4   3   6        0.00       -0.85      0.85 o
  -3   3   6      173.25      175.65      4.51 o
  -2   3   6      166.93      176.74      4.57 o
  -1   3   6      589.69      623.55     11.58 o
   0   3   6       14.11       17.39      1.26 o
   1   3   6       10.15        6.85      0.77 o
   2   3   6       31.01       27.04      1.13 o
   3   3   6        0.05        0.43      0.87 o
   4   3   6        0.15       -0.38      0.88 o
   5   3   6        0.83        1.71      0.69 o
   6   3   6        5.83        6.42      1.00 o
   7   3   6       26.73       29.37      1.70 o
   8   3   6       83.93       94.61      6.04 o
   9   3   6        1.06        4.08      1.32 o
  10   3   6        2.56        4.07      2.73 o
 -11   4   6        1.18        0.09      1.83 o
 -10   4   6        0.00       -0.92      1.99 o
  -9   4   6       25.57       23.52      2.14 o
  -8   4   6        0.83        0.99      1.24 o
  -7   4   6       57.14       53.51      4.72 o
  -6   4   6      101.69      107.92      3.82 o
  -5   4   6      175.72      165.05      4.95 o
  -4   4   6      240.01      231.72      9.80 o
  -3   4   6       28.66       29.41      1.71 o
  -2   4   6      153.07      143.30      3.60 o
  -1   4   6        3.90        5.20      1.23 o
   0   4   6      136.48      144.91      4.04 o
   1   4   6        7.90        6.78      1.11 o
   2   4   6       56.64       56.51      2.42 o
   3   4   6       21.53       16.51      2.02 o
   4   4   6      168.11      178.75      4.15 o
   5   4   6        7.47        6.38      1.17 o
   6   4   6        2.96        2.31      1.02 o
   7   4   6        8.74        8.36      1.24 o
   8   4   6        1.05       -0.85      1.43 o
   9   4   6        5.20        8.02      1.66 o
  -9   5   6        0.43       -1.72      1.72 o
  -8   5   6       18.91       18.56      2.58 o
  -7   5   6       38.70       43.16      3.38 o
  -6   5   6        0.70       -0.53      1.32 o
  -5   5   6        3.51        2.56      1.43 o
  -4   5   6        9.29       12.93      1.24 o
  -3   5   6        2.21        1.66      1.08 o
  -2   5   6        3.29        2.48      1.23 o
  -1   5   6      118.57      133.04      3.78 o
   0   5   6       37.20       36.45      1.92 o
   1   5   6       14.21       11.68      1.48 o
   2   5   6        0.80       -1.29      1.29 o
   3   5   6       22.53       23.38      1.63 o
   4   5   6        6.40        7.67      1.31 o
   5   5   6        2.28        2.02      0.87 o
   6   5   6       16.30       17.78      2.02 o
   7   5   6        9.82       11.24      2.22 o
   8   5   6        4.36        6.78      3.00 o
  -6   6   6       11.38       11.44      1.74 o
  -5   6   6        7.76        5.37      1.55 o
  -4   6   6        0.46       -0.63      1.21 o
  -3   6   6        0.23       -0.20      1.34 o
  -2   6   6        0.06        1.11      1.26 o
  -1   6   6        0.33       -1.31      1.31 o
   0   6   6       31.59       34.73      2.12 o
   1   6   6        0.23        0.31      1.53 o
   2   6   6       10.33        9.55      2.31 o
   3   6   6        0.83        1.89      1.39 o
   4   6   6       19.54       16.24      2.37 o
   5   6   6        0.66        1.97      2.70 o
 -13   0   7        1.81        3.60      3.97 o
 -11   0   7       71.64       56.47      4.59 o
  -9   0   7      811.06      835.53     22.26 o
  -7   0   7        1.73        2.68      1.01 o
  -5   0   7        1.07        2.27      0.84 o
  -1   0   7       25.75       24.09      0.77 o
   1   0   7      464.33      474.95     10.15 o
   3   0   7     1075.04     1191.09     29.54 o
   5   0   7       22.25       24.37      1.76 o
   7   0   7     1040.88     1125.82     52.94 o
   9   0   7        0.01       11.85     23.06 o
  11   0   7        5.09        8.18      4.13 o
 -13   1   7       33.97       39.14      3.78 o
 -12   1   7       19.30       20.42      2.67 o
 -11   1   7       28.35       32.91      2.01 o
 -10   1   7       58.40       56.19      3.91 o
  -9   1   7       51.62       53.07      1.96 o
  -8   1   7       47.53       47.15      2.03 o
  -7   1   7       18.07       15.03      0.91 o
  -6   1   7       66.48       70.17      2.00 o
  -5   1   7      738.92      660.63     12.37 o
  -4   1   7     1031.89     1077.14     18.85 o
  -3   1   7        3.10        1.52      0.44 o
  -2   1   7      406.70      427.71      9.54 o
  -1   1   7        1.91        2.27      0.57 o
   0   1   7        4.57        2.82      0.59 o
   1   1   7       61.61       42.36      1.18 o
   2   1   7      239.45      233.15      4.63 o
   3   1   7      947.52      952.34     19.61 o
   4   1   7      397.26      421.61      9.60 o
   5   1   7      109.20      111.35      2.71 o
   6   1   7       25.25       25.58      1.40 o
   7   1   7       51.49       52.65      2.24 o
   8   1   7        5.80        3.38      1.05 o
   9   1   7       76.45       69.31      2.90 o
  10   1   7        6.81        5.68      1.48 o
  11   1   7        0.71        0.67      1.44 o
 -13   2   7        5.24        5.61      2.51 o
 -12   2   7        0.45       -0.42      1.35 o
 -11   2   7        0.48       -0.18      1.19 o
 -10   2   7       98.61       94.91      4.68 o
  -9   2   7       28.27       24.80      1.47 o
  -8   2   7       32.50       32.16      1.70 o
  -7   2   7      158.92      171.17      5.06 o
  -6   2   7      296.84      313.12      6.46 o
  -5   2   7      199.01      210.67      4.39 o
  -4   2   7        8.22       14.88      0.77 o
  -3   2   7     1461.27     1464.89     35.56 o
  -2   2   7       39.67       18.71      1.31 o
  -1   2   7      711.51      712.89     14.64 o
   0   2   7      579.53      587.11     10.66 o
   1   2   7      806.59      872.87     21.62 o
   2   2   7       86.49      100.19      2.04 o
   3   2   7       35.99       27.34      1.08 o
   4   2   7        9.25        7.57      0.63 o
   5   2   7        0.12        0.17      0.71 o
   6   2   7        0.71        2.08      0.68 o
   7   2   7      394.16      409.29     10.36 o
   8   2   7       63.22       68.67      2.53 o
   9   2   7        7.96        8.36      1.42 o
  10   2   7       28.66       24.00      2.27 o
  11   2   7        1.38        0.64      1.77 o
 -12   3   7        9.50        8.64      1.92 o
 -11   3   7        7.39        8.34      1.62 o
 -10   3   7        5.33        3.70      2.36 o
  -9   3   7       33.63       36.34      3.14 o
  -8   3   7      162.88      169.33      7.39 o
  -7   3   7        5.38        1.81      1.02 o
  -6   3   7      514.19      542.01     11.35 o
  -5   3   7       17.22       14.95      0.92 o
  -4   3   7      474.25      487.96     10.99 o
  -3   3   7       70.06       73.34      2.42 o
  -2   3   7       30.98       34.19      1.49 o
  -1   3   7      121.92      112.96      2.60 o
   0   3   7      436.66      464.79     14.98 o
   1   3   7        5.53        6.89      1.30 o
   2   3   7      757.40      780.88     16.34 o
   3   3   7       33.49       34.85      1.96 o
   4   3   7      103.33      106.34      4.09 o
   5   3   7        1.01        3.40      0.96 o
   6   3   7        5.73        7.62      1.18 o
   7   3   7        6.93        6.85      1.99 o
   8   3   7       23.62       24.71      1.77 o
   9   3   7        6.79        7.49      1.65 o
  10   3   7        8.14        7.01      1.81 o
 -11   4   7       18.62       14.53      2.61 o
 -10   4   7        0.11        1.52      1.62 o
  -9   4   7       19.29       22.82      1.95 o
  -8   4   7        1.28        1.77      1.46 o
  -7   4   7       55.64       55.47      4.68 o
  -6   4   7       68.66       60.31      2.59 o
  -5   4   7        1.77        1.84      1.05 o
  -4   4   7       73.04       66.80      3.79 o
  -3   4   7        3.49        3.71      0.99 o
  -2   4   7       78.36       76.34      2.36 o
  -1   4   7      264.16      279.93      6.88 o
   0   4   7      450.52      477.91     10.31 o
   1   4   7      155.06      160.97      4.44 o
   2   4   7        7.16        6.01      1.28 o
   3   4   7       66.76       64.83      2.60 o
   4   4   7       97.04      102.63      2.85 o
   5   4   7       71.50       70.37      2.33 o
   6   4   7        1.77        1.03      1.01 o
   7   4   7        6.92        6.48      2.06 o
   8   4   7       14.83       15.48      2.71 o
   9   4   7       22.18       21.83      3.00 o
  -9   5   7        1.42        2.78      2.50 o
  -8   5   7        0.21        0.93      1.76 o
  -7   5   7       11.20       14.38      2.28 o
  -6   5   7       10.73        8.02      3.17 o
  -5   5   7       80.18       78.97      5.39 o
  -4   5   7        0.67        0.63      1.06 o
  -3   5   7       11.23        9.00      1.06 o
  -2   5   7        3.44        2.97      0.95 o
  -1   5   7       13.88       10.37      1.81 o
   0   5   7        3.36        2.58      1.62 o
   1   5   7        7.81        5.72      1.43 o
   2   5   7        6.81        8.52      1.21 o
   3   5   7       22.69       27.26      1.80 o
   4   5   7        5.95        3.98      1.52 o
   5   5   7       64.40       60.86      3.96 o
   6   5   7        0.11       -1.25      1.25 o
   7   5   7        0.97        2.97      2.88 o
  -6   6   7        4.45        3.11      1.62 o
  -5   6   7        0.61        3.51      1.73 o
  -4   6   7        7.60        4.20      1.65 o
  -3   6   7        8.90       10.54      1.93 o
  -2   6   7        6.90        5.67      1.23 o
  -1   6   7       23.18       25.15      1.73 o
   0   6   7        3.11        3.14      1.26 o
   1   6   7        0.03       -0.28      1.92 o
   2   6   7        3.11        3.53      2.64 o
   3   6   7        3.13        3.73      1.53 o
   4   6   7        4.75        2.21      3.78 o
 -12   0   8       69.11       73.55      6.67 o
 -10   0   8      265.11      284.78     20.46 o
  -8   0   8      331.24      310.34     18.33 o
  -6   0   8      149.02      128.56      4.03 o
  -2   0   8       65.28       73.25      2.53 o
   0   0   8       47.03       52.42      1.23 o
   2   0   8      447.31      411.56     10.82 o
   4   0   8      326.78      324.08      9.89 o
   6   0   8      125.50      125.51      5.03 o
   8   0   8      456.79      453.32     17.87 o
  10   0   8       17.94       14.57      4.45 o
 -13   1   8        2.22        1.90      3.34 o
 -12   1   8        0.65        0.00      2.24 o
 -11   1   8       20.17       21.95      2.09 o
 -10   1   8        0.02       -0.21      1.05 o
  -9   1   8       36.88       40.49      1.82 o
  -8   1   8     1397.17     1499.36     27.37 o
  -7   1   8       96.04       95.89      2.40 o
  -6   1   8      183.84      177.50      3.88 o
  -5   1   8       95.47      108.10      2.57 o
  -4   1   8       29.32       32.16      1.04 o
  -3   1   8       72.55       56.00      1.40 o
  -2   1   8      512.47      505.71     10.93 o
  -1   1   8       23.31       23.16      0.86 o
   0   1   8      237.17      274.39      5.37 o
   1   1   8       10.40        6.37      0.51 o
   2   1   8     1401.20     1468.52     25.14 o
   3   1   8       13.03       13.80      1.10 o
   4   1   8       99.08       95.30      5.28 o
   5   1   8        1.61        1.86      0.83 o
   6   1   8       11.53       11.77      0.97 o
   7   1   8       20.77       23.96      1.27 o
   8   1   8      234.58      247.82      8.54 o
   9   1   8       36.69       37.03      2.87 o
  10   1   8       15.43       11.59      2.11 o
  11   1   8        0.71       -0.29      5.67 o
 -12   2   8        2.80        3.41      3.44 o
 -11   2   8       49.84       54.10      4.84 o
 -10   2   8       87.87       88.28      3.70 o
  -9   2   8       29.82       30.01      1.48 o
  -8   2   8        3.67        2.25      0.97 o
  -7   2   8        0.01       -0.04      0.69 o
  -6   2   8        1.58        1.76      0.58 o
  -5   2   8      130.69      129.79      2.97 o
  -4   2   8       95.44       83.18      1.98 o
  -3   2   8      926.32      848.86     19.18 o
  -2   2   8      242.72      268.24      8.14 o
  -1   2   8     1105.09     1109.87     22.61 o
   0   2   8      546.45      524.82     26.18 o
   1   2   8      148.64      146.97      3.86 o
   2   2   8       29.71       18.65      0.98 o
   3   2   8      547.85      551.97      9.21 o
   4   2   8      101.03      103.44      2.64 o
   5   2   8        8.11        8.64      0.80 o
   6   2   8       48.00       50.14      1.83 o
   7   2   8       48.53       51.87      2.04 o
   8   2   8        5.57        5.56      1.04 o
   9   2   8       19.34       22.71      2.22 o
  10   2   8        0.18        1.26      1.26 o
 -12   3   8        3.36        3.52      1.71 o
 -11   3   8       16.79       17.51      1.98 o
 -10   3   8       62.74       65.94      5.13 o
  -9   3   8      115.76      118.67      6.23 o
  -8   3   8       11.56        8.48      1.02 o
  -7   3   8        2.17        2.28      0.80 o
  -6   3   8       21.50       18.62      1.74 o
  -5   3   8      160.06      158.76      4.42 o
  -4   3   8       12.14       10.83      1.02 o
  -3   3   8      608.13      657.53     13.78 o
  -2   3   8       65.89       64.54      2.31 o
  -1   3   8      707.25      748.96     19.71 o
   0   3   8      150.76      148.45      6.12 o
   1   3   8       22.22       17.77      1.47 o
   2   3   8       59.79       58.88      2.05 o
   3   3   8        8.07        6.11      0.72 o
   4   3   8       88.80       93.55      2.34 o
   5   3   8      132.37      134.54      3.51 o
   6   3   8       29.30       34.06      1.57 o
   7   3   8       30.44       29.59      1.85 o
   8   3   8        0.33        0.48      1.19 o
   9   3   8       10.96        8.48      1.57 o
  10   3   8       28.21       23.24      2.99 o
 -11   4   8       33.36       27.59      3.80 o
 -10   4   8        0.12        0.04      1.53 o
  -9   4   8        6.15        4.80      1.50 o
  -8   4   8        0.61       -1.12      1.12 o
  -7   4   8        2.04        4.49      1.23 o
  -6   4   8       18.66       22.25      1.65 o
  -5   4   8       17.94       19.93      1.33 o
  -4   4   8        1.12        2.33      1.07 o
  -3   4   8      156.59      152.01      4.30 o
  -2   4   8      111.22      100.33      3.44 o
  -1   4   8       28.31       27.28      1.68 o
   0   4   8        0.38       -0.60      0.98 o
   1   4   8      107.46      111.84      3.13 o
   2   4   8      105.43      106.09      3.42 o
   3   4   8       44.82       46.97      2.17 o
   4   4   8      124.49      131.68      5.47 o
   5   4   8        2.04        3.37      0.96 o
   6   4   8       56.07       54.50      2.56 o
   7   4   8       15.14       13.02      1.34 o
   8   4   8       16.63       14.44      2.32 o
  -9   5   8        0.38        1.08      2.56 o
  -8   5   8        9.70        7.86      4.19 o
  -7   5   8        6.93        3.91      1.87 o
  -6   5   8       60.03       56.65      3.76 o
  -5   5   8       72.49       67.40      4.00 o
  -4   5   8        3.97        7.22      1.25 o
  -3   5   8        2.22        0.44      1.09 o
  -2   5   8       21.72       23.48      1.86 o
  -1   5   8        0.02        1.18      1.93 o
   0   5   8      114.85      112.72      4.10 o
   1   5   8        6.40        5.38      1.65 o
   2   5   8       52.80       50.32      2.39 o
   3   5   8        0.70       -0.80      1.05 o
   4   5   8       29.48       25.50      1.91 o
   5   5   8       11.95       13.69      5.28 o
   6   5   8        9.56       11.07      1.46 o
   7   5   8        2.12        0.60      2.28 o
  -6   6   8       27.49       29.47      2.40 o
  -5   6   8        5.06        6.11      1.90 o
  -4   6   8        7.91        7.94      1.49 o
  -3   6   8       11.44        9.66      1.49 o
  -2   6   8        0.36       -0.14      1.39 o
  -1   6   8        0.17       -0.58      1.24 o
   0   6   8       11.73       11.52      1.44 o
   1   6   8        4.99        2.42      1.58 o
   2   6   8       13.92       13.17      2.13 o
   3   6   8        9.62        7.78      1.96 o
   4   6   8        2.78        5.62      2.97 o
 -13   0   9       55.30       68.08      5.55 o
 -11   0   9       40.09       34.77      5.65 o
  -9   0   9      187.35      182.14     10.49 o
  -7   0   9     1117.55     1175.46     30.31 o
  -5   0   9       27.92       26.47      1.41 o
  -3   0   9     1596.46     1663.59     59.26 o
   1   0   9     1096.27     1046.97     20.69 o
   3   0   9      393.44      434.76     11.72 o
   5   0   9      188.87      192.91      6.69 o
   7   0   9        2.68        3.44      1.61 o
   9   0   9       86.78       91.67      4.98 o
  11   0   9        4.55        2.90      2.61 o
 -13   1   9       45.88       42.80      3.65 o
 -12   1   9        3.54        3.51      2.11 o
 -11   1   9       13.19       11.95      2.15 o
 -10   1   9        0.02        0.07      1.67 o
  -9   1   9      184.57      202.89      5.92 o
  -8   1   9       81.96       75.48      2.44 o
  -7   1   9      607.63      623.16     11.45 o
  -6   1   9        2.26        2.39      0.66 o
  -5   1   9       82.01       76.79      1.96 o
  -4   1   9       94.18       84.29      2.04 o
  -2   1   9      864.75      833.56     16.88 o
  -1   1   9       82.44       64.65      1.79 o
   0   1   9      106.21      107.79      2.63 o
   1   1   9        1.64        1.71      0.38 o
   2   1   9       74.77      100.74      2.04 o
   3   1   9      573.47      607.13     13.18 o
   4   1   9      177.00      166.67      4.58 o
   5   1   9      210.63      215.18      5.75 o
   6   1   9       43.29       47.08      1.71 o
   7   1   9      275.08      306.62      6.91 o
   8   1   9       17.56       19.44      1.35 o
   9   1   9       53.63       51.20      2.93 o
  10   1   9        0.18       -0.95      1.10 o
  11   1   9        5.25        1.44      3.50 o
 -12   2   9        0.63       -0.16      2.43 o
 -11   2   9        2.10        1.02      2.24 o
 -10   2   9       53.30       53.34      3.18 o
  -9   2   9        0.18        0.40      1.04 o
  -8   2   9      611.41      651.61     15.57 o
  -7   2   9       57.02       56.10      1.73 o
  -6   2   9       94.41       93.50      2.66 o
  -5   2   9       49.44       46.37      1.61 o
  -4   2   9       39.82       44.86      1.41 o
  -3   2   9       36.63       38.39      1.39 o
  -2   2   9      464.53      430.47      9.11 o
  -1   2   9        1.17        0.34      0.43 o
   0   2   9     1222.67     1296.26     50.74 o
   1   2   9       92.51       97.11      2.72 o
   2   2   9      376.18      366.97      9.63 o
   3   2   9       96.01       97.86      2.24 o
   4   2   9        5.85        5.29      0.87 o
   5   2   9       16.59       22.84      1.24 o
   6   2   9       36.14       43.14      1.67 o
   7   2   9        0.01        2.02      1.91 o
   8   2   9       23.22       22.44      1.49 o
   9   2   9       12.60       11.31      1.37 o
  10   2   9       23.87       21.43      2.35 o
 -12   3   9       24.62       23.49      2.67 o
 -11   3   9       17.56       23.84      2.40 o
 -10   3   9        9.33       12.59      2.11 o
  -9   3   9       21.31       21.05      1.59 o
  -8   3   9       18.36       18.39      1.26 o
  -7   3   9       84.57       86.80      3.57 o
  -6   3   9        2.50        3.40      2.36 o
  -5   3   9      164.93      167.76      4.46 o
  -4   3   9      298.00      314.77     11.65 o
  -3   3   9       13.68       16.85      2.51 o
  -2   3   9       29.14       30.89      1.68 o
  -1   3   9      331.25      342.78      6.07 o
   0   3   9      107.51      113.02      3.08 o
   1   3   9        5.69        5.84      1.03 o
   2   3   9      175.80      188.52      5.12 o
   3   3   9        5.63        4.33      0.95 o
   4   3   9      198.53      215.31      4.62 o
   5   3   9       45.73       50.15      1.97 o
   6   3   9       36.78       33.95      1.59 o
   7   3   9        1.18        0.39      1.07 o
   8   3   9        3.07        3.16      1.18 o
   9   3   9        6.80        3.18      1.53 o
 -10   4   9        2.83        3.10      1.36 o
  -9   4   9        8.19        8.05      1.28 o
  -8   4   9       39.05       41.36      3.03 o
  -7   4   9        7.58        9.35      1.43 o
  -6   4   9        0.15       -0.62      1.09 o
  -5   4   9        1.41        1.16      2.25 o
  -4   4   9        6.38        5.89      1.15 o
  -3   4   9       13.63       10.01      1.97 o
  -2   4   9        6.16        7.84      4.50 o
  -1   4   9       37.28       36.48      1.41 o
   0   4   9      251.71      265.47     10.92 o
   1   4   9        0.08        0.40      0.61 o
   2   4   9       53.42       51.45      4.34 o
   3   4   9        5.23        6.63      2.61 o
   4   4   9       30.94       35.84      2.35 o
   5   4   9        1.25        0.14      0.88 o
   6   4   9       35.51       33.16      1.72 o
   7   4   9        7.44        4.86      1.18 o
   8   4   9        3.47        5.86      2.41 o
  -9   5   9       13.10        6.57      4.40 o
  -8   5   9        4.86        4.06      1.82 o
  -7   5   9        6.08        6.04      2.31 o
  -6   5   9        0.00       -0.90      1.71 o
  -5   5   9       54.85       58.83      3.68 o
  -4   5   9       20.32       20.04      1.63 o
  -3   5   9       40.27       38.74      1.81 o
  -2   5   9        0.02       -1.00      1.09 o
  -1   5   9        1.06        1.67      0.83 o
   0   5   9        0.25        1.00      0.87 o
   1   5   9       16.01       17.70      1.40 o
   2   5   9        1.18        0.37      1.39 o
   3   5   9        1.01        2.09      1.05 o
   4   5   9       13.42       14.34      3.72 o
   5   5   9       37.15       35.55      3.69 o
   6   5   9       14.68       10.56      3.31 o
  -5   6   9        0.00       -0.45      1.59 o
  -4   6   9        0.49       -0.41      1.22 o
  -3   6   9        3.91        6.20      1.86 o
  -2   6   9        0.09        1.17      1.18 o
  -1   6   9        3.00        4.43      1.23 o
   0   6   9        3.56        4.96      1.23 o
   1   6   9        7.04        6.90      1.52 o
   2   6   9       11.76       12.29      3.41 o
   3   6   9        0.75        0.23      3.02 o
 -12   0  10       49.87       64.01      6.09 o
 -10   0  10       79.60       80.67      7.04 o
  -8   0  10      920.65      982.70     24.97 o
  -6   0  10      812.73      798.53     20.07 o
  -4   0  10        4.11        2.41      0.55 o
  -2   0  10      477.36      522.72     11.08 o
   0   0  10        8.57        4.25      1.46 o
   2   0  10      313.58      377.77      8.23 o
   4   0  10      536.10      577.03     15.60 o
   6   0  10      123.32      120.66      4.72 o
   8   0  10        0.76        1.93      1.74 o
  10   0  10       24.30       15.12      2.82 o
 -13   1  10       17.39       19.16      3.28 o
 -12   1  10        6.24        5.65      3.11 o
 -11   1  10        2.33        1.68      1.42 o
 -10   1  10        6.14        6.54      1.21 o
  -9   1  10       13.87       12.19      1.19 o
  -8   1  10      483.69      488.28     14.72 o
  -7   1  10        2.75        3.74      1.33 o
  -6   1  10      198.74      200.34      4.46 o
  -5   1  10       44.09       47.77      2.17 o
  -4   1  10      179.20      195.97      4.04 o
  -3   1  10        3.12       -0.20      0.88 o
  -2   1  10     1037.50     1064.80     25.50 o
  -1   1  10       16.54       15.44      1.19 o
   0   1  10      217.02      201.91      4.66 o
   1   1  10      109.88      110.21      2.91 o
   2   1  10        0.50        0.49      0.33 o
   3   1  10       36.49       31.81      1.38 o
   4   1  10       30.58       34.92      1.70 o
   5   1  10       12.30       13.38      1.38 o
   6   1  10      171.75      173.17      4.26 o
   7   1  10       65.75       64.92      2.41 o
   8   1  10       95.76       99.05      3.50 o
   9   1  10        1.67        2.73      1.35 o
  10   1  10        0.87        0.76      1.32 o
 -12   2  10       31.00       28.84      2.95 o
 -11   2  10      113.77      129.22     13.43 o
 -10   2  10       10.49       11.38      3.04 o
  -9   2  10       12.59       12.00      1.28 o
  -8   2  10      347.43      368.34      9.38 o
  -7   2  10       59.28       65.13      3.56 o
  -6   2  10      138.16      131.54      5.54 o
  -5   2  10      179.77      169.74      4.03 o
  -4   2  10       13.59       17.94      1.32 o
  -3   2  10      225.22      236.40      4.91 o
  -2   2  10       95.16      102.28      3.81 o
  -1   2  10      222.91      217.24      3.10 o
   0   2  10       77.52       80.26      2.30 o
   1   2  10       52.38       53.00      1.70 o
   2   2  10       50.41       56.39      2.03 o
   3   2  10      113.92      115.42      3.19 o
   4   2  10       45.20       50.68      1.54 o
   5   2  10      225.40      233.41      5.60 o
   6   2  10       19.56       20.18      1.15 o
   7   2  10        0.47       -0.20      1.19 o
   8   2  10        1.29        0.04      1.45 o
   9   2  10        0.29        1.63      1.47 o
  10   2  10       16.64        8.86      3.11 o
 -11   3  10        0.40        1.54      1.52 o
 -10   3  10        6.49        7.90      1.26 o
  -9   3  10       36.73       37.84      2.23 o
  -8   3  10        0.00        1.28      1.09 o
  -7   3  10      156.92      160.54      5.31 o
  -6   3  10       36.38       39.00      1.79 o
  -5   3  10      159.98      136.93      5.02 o
  -4   3  10        0.59       -0.41      0.74 o
  -3   3  10      171.05      159.96      4.10 o
  -2   3  10        2.34        1.97      0.71 o
  -1   3  10      273.50      284.76      5.74 o
   0   3  10      305.83      306.41      9.16 o
   1   3  10      210.42      225.59      5.77 o
   2   3  10       40.03       38.62      2.36 o
   3   3  10        0.71        0.81      1.06 o
   4   3  10        3.78        3.62      0.61 o
   5   3  10       89.76       87.39      2.37 o
   6   3  10       15.95       14.06      1.16 o
   7   3  10       22.05       22.82      1.47 o
   8   3  10        2.95        3.68      1.28 o
   9   3  10       28.90       20.79      3.08 o
 -10   4  10       18.50       19.44      3.66 o
  -9   4  10       20.04       23.40      3.43 o
  -8   4  10        6.09        8.36      1.53 o
  -7   4  10       13.52       16.63      2.88 o
  -6   4  10        0.46       -0.27      1.16 o
  -5   4  10        1.46        1.70      1.00 o
  -4   4  10       39.11       45.48      2.23 o
  -3   4  10       78.72       86.29      2.67 o
  -2   4  10        4.36        4.42      0.80 o
  -1   4  10       71.95       73.13      2.30 o
   0   4  10       53.93       51.01      2.07 o
   1   4  10      199.08      212.25      5.78 o
   2   4  10        1.67        1.01      1.51 o
   3   4  10       49.02       47.29      2.19 o
   4   4  10        0.52        0.04      1.89 o
   5   4  10       80.86       81.12      2.65 o
   6   4  10       16.29       16.83      1.53 o
   7   4  10       16.02       14.71      2.02 o
   8   4  10        3.90        4.93      1.88 o
  -8   5  10       16.09       16.00      2.58 o
  -7   5  10       10.31        9.17      2.16 o
  -6   5  10       39.09       46.09      4.04 o
  -5   5  10       11.65       10.22      2.00 o
  -4   5  10        2.98        3.84      1.08 o
  -3   5  10        0.11        0.68      1.03 o
  -2   5  10       29.68       38.35      1.90 o
  -1   5  10        0.57       -0.70      0.85 o
   0   5  10       89.03       93.62      3.49 o
   1   5  10        0.68        1.10      4.64 o
   2   5  10       12.33       12.48      1.33 o
   3   5  10        4.83        4.07      2.65 o
   4   5  10        0.36        1.50      1.26 o
   5   5  10        3.71        4.79      2.91 o
   6   5  10        9.12        6.80      2.79 o
  -5   6  10       19.47       14.43      2.61 o
  -4   6  10       26.55       25.15      3.31 o
  -3   6  10        7.93        6.14      1.66 o
  -2   6  10        4.23        3.35      1.45 o
  -1   6  10        0.15        0.47      1.38 o
   0   6  10        1.55        1.17      2.80 o
   1   6  10        8.88        8.39      1.80 o
   2   6  10        4.15        5.69      3.80 o
 -13   0  11       70.07       63.64      7.32 o
 -11   0  11        0.02        1.69      2.53 o
  -9   0  11       62.48       65.38      3.85 o
  -7   0  11      965.27      996.01     24.91 o
  -5   0  11      311.18      296.20      7.91 o
  -3   0  11      107.11      134.51      4.29 o
  -1   0  11      787.51      765.69     15.26 o
   1   0  11     1088.10     1156.49     22.91 o
   3   0  11      360.88      414.16      9.41 o
   5   0  11       36.37       39.19      2.36 o
   7   0  11       50.40       48.21      3.51 o
   9   0  11       81.70       78.41      9.35 o
 -13   1  11        0.01       -0.70      2.67 o
 -12   1  11       21.69       23.25      2.67 o
 -11   1  11      148.78      163.52      6.95 o
 -10   1  11       61.10       57.29      2.62 o
  -9   1  11        0.78       -0.77      0.77 o
  -8   1  11        1.08        1.56      0.93 o
  -7   1  11        3.68        3.43      0.79 o
  -6   1  11      142.79      137.52      5.16 o
  -5   1  11      317.80      328.09      7.12 o
  -4   1  11        9.50       17.66      0.76 o
  -3   1  11      604.69      620.47     13.04 o
  -2   1  11        2.52        3.36      0.46 o
  -1   1  11      165.45      158.72      3.33 o
   0   1  11        5.11        3.51      0.42 o
   1   1  11      120.40      126.94      3.29 o
   2   1  11      123.94      135.69      2.64 o
   3   1  11       26.72       21.57      0.92 o
   4   1  11        2.80        2.64      1.02 o
   5   1  11      103.36      103.37      3.57 o
   6   1  11       31.03       37.77      1.61 o
   7   1  11       23.86       26.04      1.70 o
   8   1  11        2.51        3.84      1.21 o
   9   1  11        0.00        1.33      1.47 o
  10   1  11        1.67        3.27      1.74 o
 -12   2  11        1.05        3.44      2.07 o
 -11   2  11       15.02       15.05      2.29 o
 -10   2  11       17.55       15.17      2.26 o
  -9   2  11        5.54        1.65      1.09 o
  -8   2  11       53.19       58.90      4.11 o
  -7   2  11      589.30      625.24     18.00 o
  -6   2  11      159.26      153.16      3.99 o
  -5   2  11       41.68       45.15      1.48 o
  -4   2  11        0.02        0.91      0.80 o
  -3   2  11       53.24       51.21      1.87 o
  -2   2  11       36.86       45.75      2.89 o
  -1   2  11       53.39       56.01      2.13 o
   0   2  11      543.40      546.89     11.79 o
   1   2  11        2.94        1.85      0.66 o
   2   2  11      124.29      113.46      5.84 o
   3   2  11        0.01       -0.36      0.72 o
   4   2  11       29.51       35.76      1.29 o
   5   2  11       83.19       83.75      2.20 o
   6   2  11      140.63      140.31      3.86 o
   7   2  11        7.27        6.72      1.06 o
   8   2  11        5.82        6.26      1.55 o
   9   2  11        2.49        1.90      1.35 o
 -11   3  11        0.20       -0.68      1.31 o
 -10   3  11       59.36       64.00      3.27 o
  -9   3  11        7.09        9.89      1.33 o
  -8   3  11       61.20       60.03      3.25 o
  -7   3  11        0.00        1.12      0.92 o
  -6   3  11        0.26        1.33      3.35 o
  -5   3  11        0.33        0.06      0.76 o
  -4   3  11      142.57      137.81      4.41 o
  -3   3  11       26.91       28.43      1.73 o
  -2   3  11      704.25      698.14     13.13 o
  -1   3  11       15.75       15.69      0.61 o
   0   3  11      806.06      831.19     32.81 o
   1   3  11        5.88        3.66      0.85 o
   2   3  11       28.04       30.96      3.46 o
   3   3  11       10.02       10.07      1.24 o
   4   3  11       66.74       67.28      2.91 o
   5   3  11       17.10       15.84      0.97 o
   6   3  11       56.01       58.03      2.01 o
   7   3  11        2.99        2.64      1.80 o
   8   3  11        0.95        2.49      1.63 o
 -10   4  11       34.76       33.40      3.14 o
  -9   4  11       19.89       19.20      2.59 o
  -8   4  11       26.39       32.40      5.01 o
  -7   4  11       17.99       19.43      2.14 o
  -6   4  11       63.95       68.61      4.47 o
  -5   4  11      164.88      148.63      7.77 o
  -4   4  11        0.07       -0.88      0.90 o
  -3   4  11        0.35        1.58      0.73 o
  -2   4  11        4.49        6.94      1.07 o
  -1   4  11        0.67        1.55      0.97 o
   0   4  11       19.28       22.74      1.68 o
   1   4  11        4.45        6.02      2.82 o
   2   4  11       24.36       22.04      2.44 o
   3   4  11       25.17       27.22      1.87 o
   4   4  11       24.51       19.04      1.83 o
   5   4  11       18.25       15.10      1.91 o
   6   4  11       50.43       46.51      3.94 o
   7   4  11        1.49        0.60      1.77 o
  -8   5  11        1.04        0.87      3.26 o
  -7   5  11        0.00       -1.38      1.62 o
  -6   5  11        4.95        2.77      1.36 o
  -5   5  11       11.59       17.83      2.05 o
  -4   5  11        0.38       -0.57      0.97 o
  -3   5  11       21.33       20.36      1.64 o
  -2   5  11        1.82        2.06      0.98 o
  -1   5  11       29.03       27.69      3.04 o
   0   5  11        0.31       -0.79      0.79 o
   1   5  11        9.82        8.17      1.11 o
   2   5  11       46.80       50.43      3.94 o
   3   5  11        3.86        3.43      3.61 o
   4   5  11        1.58       -0.45      1.94 o
   5   5  11        7.14        6.90      2.04 o
  -4   6  11        2.96        2.74      1.49 o
  -3   6  11        3.18        3.71      1.79 o
  -2   6  11        0.00       -0.46      2.75 o
  -1   6  11        0.70       -0.78      4.32 o
   0   6  11        0.30        3.12      4.12 o
   1   6  11        4.36        2.72      2.86 o
 -12   0  12       20.56       23.93      3.50 o
 -10   0  12      169.35      178.89     11.57 o
  -8   0  12      968.44     1074.59     45.60 o
  -6   0  12        7.57        8.06      1.07 o
  -4   0  12      509.23      478.31     12.64 o
  -2   0  12      671.67      686.14     13.70 o
   0   0  12       34.71       28.36      1.33 o
   2   0  12       73.68       69.29      2.25 o
   4   0  12       29.32       23.89      2.33 o
   6   0  12      541.97      587.38     17.30 o
   8   0  12       74.90       69.95      4.64 o
 -12   1  12       31.67       36.46      3.85 o
 -11   1  12        3.11        2.49      3.57 o
 -10   1  12        7.10        4.85      1.34 o
  -9   1  12      116.53      112.15      6.24 o
  -8   1  12       52.60       55.42      1.98 o
  -7   1  12       58.40       56.45      1.71 o
  -6   1  12      418.45      419.42     10.42 o
  -5   1  12      147.39      145.85      3.34 o
  -4   1  12        0.59       -0.17      0.52 o
  -3   1  12       25.23       23.12      1.41 o
  -2   1  12       44.72       49.20      2.35 o
  -1   1  12        3.33        3.84      0.48 o
   0   1  12       19.41       21.00      1.35 o
   1   1  12      294.71      302.35      6.60 o
   2   1  12       94.52       88.66      2.08 o
   3   1  12       35.45       33.10      1.32 o
   4   1  12        0.92        0.89      0.95 o
   5   1  12        1.63        3.20      1.16 o
   6   1  12        0.35        0.98      0.95 o
   7   1  12       34.46       29.42      1.76 o
   8   1  12       60.34       56.26      4.30 o
   9   1  12        3.53        2.69      1.47 o
 -12   2  12        1.12       -3.19      3.19 o
 -11   2  12       88.76      103.02      6.15 o
 -10   2  12        0.83        1.85      1.86 o
  -9   2  12       31.26       31.03      2.59 o
  -8   2  12        6.62        4.12      1.09 o
  -7   2  12       16.13       14.37      1.27 o
  -6   2  12       32.59       29.81      2.21 o
  -5   2  12       52.76       54.61      2.15 o
  -4   2  12      106.71       99.41      3.31 o
  -3   2  12      151.66      158.74      4.26 o
  -2   2  12       19.80       23.65      1.05 o
  -1   2  12       15.36       17.42      1.14 o
   0   2  12      149.54      148.44      4.72 o
   1   2  12        3.43        5.53      1.10 o
   2   2  12       19.89       19.14      1.20 o
   3   2  12       63.65       70.81      2.28 o
   4   2  12        0.08        0.71      1.42 o
   5   2  12       51.69       54.18      1.94 o
   6   2  12        7.54        7.41      1.01 o
   7   2  12        6.18        7.06      1.16 o
   8   2  12        3.42        3.06      1.14 o
   9   2  12        1.39        0.14      2.20 o
 -11   3  12       30.59       31.16      6.03 o
 -10   3  12        5.12        2.50      1.14 o
  -9   3  12       41.38       37.32      2.88 o
  -8   3  12       48.50       51.73      4.31 o
  -7   3  12       72.60       82.84      3.65 o
  -6   3  12        9.86        6.40      1.29 o
  -5   3  12       55.70       53.33      2.00 o
  -4   3  12       43.14       43.33      2.52 o
  -3   3  12       58.72       57.01      1.76 o
  -2   3  12      142.11      134.35      2.48 o
  -1   3  12        1.68        0.56      0.56 o
   0   3  12       13.08       11.84      1.01 o
   1   3  12      757.40      815.40     17.18 o
   2   3  12       29.73       27.24      1.85 o
   3   3  12       51.13       44.73      2.05 o
   4   3  12       37.76       38.81      2.17 o
   5   3  12       28.30       27.94      1.66 o
   6   3  12        2.82        3.07      0.73 o
   7   3  12       30.48       29.45      2.61 o
   8   3  12        2.41        0.91      1.75 o
 -10   4  12       27.46       30.93      5.29 o
  -9   4  12        2.00       -0.27      1.68 o
  -8   4  12        0.83       -0.88      1.51 o
  -7   4  12        0.10        2.44      2.91 o
  -6   4  12        2.29        0.88      0.84 o
  -5   4  12        4.38        5.92      1.06 o
  -4   4  12      185.08      181.62      6.11 o
  -3   4  12        0.07        0.33      0.69 o
  -2   4  12       63.72       53.74      1.78 o
  -1   4  12        6.39        6.61      0.63 o
   0   4  12       47.15       45.52      3.08 o
   1   4  12        2.73        3.09      0.99 o
   2   4  12        0.28        1.81      4.02 o
   3   4  12       48.23       50.00      5.33 o
   4   4  12        0.01        2.92      1.35 o
   5   4  12       10.03        9.75      1.89 o
   6   4  12        4.24        6.28      2.26 o
   7   4  12        1.29       -0.28      2.10 o
  -8   5  12       17.95       27.24      4.65 o
  -7   5  12        0.04       -4.31      4.31 o
  -6   5  12        7.88        4.45      3.07 o
  -5   5  12        7.82        3.85      2.10 o
  -4   5  12        4.37        6.06      1.12 o
  -3   5  12        6.12        5.67      1.10 o
  -2   5  12        3.89        6.51      1.03 o
  -1   5  12        0.13        1.07      0.84 o
   0   5  12       17.60       19.98      2.02 o
   1   5  12       24.85       28.50     53.45 o
   2   5  12        8.16        9.74      1.65 o
   3   5  12       39.84       36.82      4.26 o
   4   5  12        0.68        1.65      1.57 o
  -3   6  12        1.52        1.38      2.50 o
  -2   6  12       16.31       11.41      3.10 o
  -1   6  12        9.43        5.20      3.87 o
   0   6  12        8.10        8.44      3.20 o
 -11   0  13       18.68       22.79      3.24 o
  -9   0  13      199.52      194.36     12.37 o
  -7   0  13      107.15      112.82      7.28 o
  -5   0  13      700.03      755.92     19.90 o
  -3   0  13      912.60      971.21     34.97 o
  -1   0  13      118.08      113.73      2.85 o
   1   0  13        0.42        0.85      0.59 o
   3   0  13      196.70      190.15      4.89 o
   5   0  13       22.45       24.42      1.81 o
   7   0  13        8.09       10.64      1.65 o
   9   0  13       40.20       25.45      3.51 o
 -12   1  13       14.76       14.38      2.11 o
 -11   1  13       56.03       60.99     10.01 o
 -10   1  13      119.52      116.54      7.10 o
  -9   1  13       69.35       71.42      2.49 o
  -8   1  13      145.58      151.71      8.55 o
  -7   1  13      184.53      188.37      4.04 o
  -6   1  13        2.04        0.98      0.72 o
  -5   1  13       44.13       40.99      1.29 o
  -4   1  13      222.90      223.69      5.78 o
  -3   1  13      172.40      152.06      3.76 o
  -2   1  13      100.72      106.75      2.43 o
  -1   1  13      141.10      146.33      5.93 o
   0   1  13      104.98      111.61      3.66 o
   1   1  13      170.44      171.45      4.18 o
   2   1  13       12.71       15.10      0.85 o
   3   1  13       60.70       62.07      1.65 o
   4   1  13       11.90       12.41      0.86 o
   5   1  13       29.17       25.59      1.60 o
   6   1  13        1.23        2.00      0.87 o
   7   1  13       15.93       13.23      1.41 o
   8   1  13        3.20        1.86      1.31 o
   9   1  13        1.96        0.25      2.69 o
 -12   2  13       14.63       16.12      2.41 o
 -11   2  13        7.36        6.86      1.75 o
 -10   2  13        1.55        1.06      1.23 o
  -9   2  13       20.45       21.85      3.01 o
  -8   2  13       24.85       23.26      1.48 o
  -7   2  13       95.39       94.49      2.84 o
  -6   2  13       97.84      107.05      5.01 o
  -5   2  13       69.30       69.82      2.49 o
  -4   2  13      182.52      165.69      4.45 o
  -3   2  13        0.91       -0.47      0.70 o
  -2   2  13       30.12       27.30      1.01 o
  -1   2  13      584.08      601.10     17.28 o
   0   2  13       16.82       17.19      1.82 o
   1   2  13      108.58      124.83      3.98 o
   2   2  13      204.64      217.73      5.44 o
   3   2  13        9.59        9.62      1.54 o
   4   2  13        5.57        5.29      1.15 o
   5   2  13       24.65       22.05      0.88 o
   6   2  13        2.97        3.34      1.16 o
   7   2  13        0.52        0.56      1.47 o
   8   2  13        8.24        6.26      2.10 o
 -11   3  13        2.13        2.77      1.87 o
 -10   3  13      127.85      123.77     13.36 o
  -9   3  13       31.19       36.76      3.15 o
  -8   3  13        0.64        0.19      1.06 o
  -7   3  13        1.62        1.07      0.84 o
  -6   3  13        9.66       11.74      0.98 o
  -5   3  13       52.46       52.09      2.10 o
  -4   3  13      101.39       99.34      5.54 o
  -3   3  13        7.46        5.17      0.88 o
  -2   3  13       88.16       87.80      2.49 o
  -1   3  13        1.97        1.75      0.44 o
   0   3  13      139.02      137.37      5.24 o
   1   3  13        1.63        1.92      0.73 o
   2   3  13        2.44        1.81      0.73 o
   3   3  13       36.22       37.93      2.20 o
   4   3  13      109.75      119.96      4.41 o
   5   3  13        6.71        5.92      1.69 o
   6   3  13      112.33      107.64      5.57 o
   7   3  13        0.08        0.43      1.70 o
  -9   4  13        0.65        0.24      3.24 o
  -8   4  13        6.55        5.05      1.72 o
  -7   4  13       12.13       12.76      1.54 o
  -6   4  13       16.06       19.84      1.79 o
  -5   4  13       37.26       33.66      2.16 o
  -4   4  13       25.21       21.34      1.32 o
  -3   4  13       11.59       12.51      1.71 o
  -2   4  13       23.59       23.06      0.95 o
  -1   4  13       40.95       37.79      2.55 o
   0   4  13        0.19        0.28      0.71 o
   1   4  13      140.03      127.50      9.08 o
   2   4  13       73.68       81.17      3.69 o
   3   4  13        3.48        3.20      1.34 o
   4   4  13        0.00       -0.02      1.09 o
   5   4  13        3.75        1.95      2.07 o
   6   4  13        0.04        1.58      2.16 o
  -7   5  13        0.39       -3.95      4.68 o
  -6   5  13        2.61        1.68      2.77 o
  -5   5  13        0.31        3.39      2.37 o
  -4   5  13        1.66        2.28      1.93 o
  -3   5  13       15.39       17.95      1.82 o
  -2   5  13        0.72        0.79      1.35 o
  -1   5  13        6.48        6.45      1.50 o
   0   5  13        1.98        1.87      1.40 o
   1   5  13        3.97        3.76      2.51 o
   2   5  13        1.39        1.90      1.41 o
   3   5  13        3.95       -0.59      2.11 o
   4   5  13        1.42        1.13      1.60 o
 -12   0  14       10.74       12.43      2.80 o
 -10   0  14        1.44       -0.75      1.73 o
  -8   0  14        0.47       -0.45      1.24 o
  -6   0  14       23.87       27.31      1.83 o
  -4   0  14      156.33      165.80      4.22 o
  -2   0  14     1068.18     1143.18     39.92 o
   0   0  14       41.05       43.25      1.81 o
   2   0  14       12.91       10.95      0.99 o
   4   0  14      178.79      188.13      7.32 o
   6   0  14        1.39        1.69      1.43 o
   8   0  14       56.43       42.30      4.78 o
 -12   1  14       10.05        9.93      1.92 o
 -11   1  14       11.71       13.34      1.83 o
 -10   1  14       15.44       17.63      1.69 o
  -9   1  14       72.89       76.70      5.30 o
  -8   1  14        3.05        3.50      0.87 o
  -7   1  14      179.85      186.58      4.23 o
  -6   1  14      239.21      238.96      5.64 o
  -5   1  14       57.44       54.00      1.57 o
  -4   1  14       61.71       61.43      2.01 o
  -3   1  14        2.72        0.92      0.64 o
  -2   1  14        4.45        3.97      0.54 o
  -1   1  14       98.56       97.49      4.25 o
   0   1  14      123.77      132.94      4.44 o
   1   1  14       27.25       27.55      1.33 o
   2   1  14       41.95       45.97      1.37 o
   3   1  14       86.27       93.17      2.91 o
   4   1  14       42.24       43.86      1.49 o
   5   1  14        0.32        1.33      0.58 o
   6   1  14       13.00       10.59      0.99 o
   7   1  14       21.36       18.09      1.60 o
   8   1  14        3.17        1.59      1.11 o
 -11   2  14        6.12        9.77      2.15 o
 -10   2  14       31.62       34.93      3.89 o
  -9   2  14      176.84      182.06     13.69 o
  -8   2  14        0.50        2.07      0.96 o
  -7   2  14       21.63       21.95      1.51 o
  -6   2  14       22.27       14.90      1.25 o
  -5   2  14       17.93       12.38      1.24 o
  -4   2  14       10.16        9.04      1.12 o
  -3   2  14      121.92      130.11      3.56 o
  -2   2  14      303.98      337.10      7.79 o
  -1   2  14      275.88      283.45      7.30 o
   0   2  14      210.70      220.24     11.02 o
   1   2  14      154.07      161.26      4.38 o
   2   2  14        0.40       -0.46      0.97 o
   3   2  14       15.66       18.17      2.44 o
   4   2  14      132.65      137.68      3.66 o
   5   2  14       27.17       30.54      1.87 o
   6   2  14        2.56        2.08      0.73 o
   7   2  14       27.05       27.31      1.54 o
   8   2  14       16.61       10.99      2.13 o
 -10   3  14        0.39       -1.17      1.17 o
  -9   3  14        3.03        5.06      1.23 o
  -8   3  14       25.64       17.76      2.39 o
  -7   3  14       32.28       32.63      2.91 o
  -6   3  14        2.60        2.49      1.29 o
  -5   3  14        5.08        8.32      1.89 o
  -4   3  14       22.79       21.54      1.54 o
  -3   3  14        0.33       -0.41      0.79 o
  -2   3  14        4.99        2.90      1.38 o
  -1   3  14        3.21        2.22      4.17 o
   0   3  14       83.87       78.76      2.04 o
   1   3  14        8.78       10.55      1.01 o
   2   3  14        6.24        6.05      1.93 o
   3   3  14      158.01      165.07      5.27 o
   4   3  14        4.03        0.60      1.39 o
   5   3  14        0.98        1.24      1.37 o
   6   3  14        4.37        4.73      1.50 o
   7   3  14        4.40        3.14      1.58 o
  -9   4  14       38.00       36.92      5.04 o
  -8   4  14       36.18       28.12      2.22 o
  -7   4  14        0.76        3.87      3.63 o
  -6   4  14        2.69        1.50      0.99 o
  -5   4  14        1.40        0.85      0.79 o
  -4   4  14        7.24        9.99      0.88 o
  -3   4  14        0.71        2.44      0.44 o
  -2   4  14       30.89       30.08      1.31 o
  -1   4  14        3.37        5.41      0.83 o
   0   4  14       66.03       65.14      2.25 o
   1   4  14       27.00       22.16      1.68 o
   2   4  14       12.98       11.69      1.67 o
   3   4  14       15.68       21.38      1.87 o
   4   4  14        2.56        2.74      1.43 o
   5   4  14        2.14        3.02      1.83 o
  -6   5  14       11.77       14.94      3.38 o
  -5   5  14        0.16       -0.77      1.55 o
  -4   5  14       80.40       62.95      3.59 o
  -3   5  14        3.18        5.86      2.15 o
  -2   5  14        2.80        2.46      1.96 o
  -1   5  14       18.39       20.82      3.09 o
   0   5  14        0.04        4.59      2.18 o
   1   5  14        3.49        9.79      2.59 o
   2   5  14       24.96       24.66      4.07 o
   3   5  14       11.80       10.19      4.60 o
 -11   0  15       23.12       27.97      3.10 o
  -9   0  15       16.01       14.92      1.99 o
  -7   0  15       75.93       76.29      6.41 o
  -5   0  15       44.27       47.41      2.26 o
  -3   0  15      146.80      150.24      4.22 o
  -1   0  15       47.40       49.53      1.85 o
   1   0  15       12.78       17.31      2.89 o
   3   0  15       87.36       82.27      2.67 o
   5   0  15        3.43        3.68      1.11 o
   7   0  15       31.26       29.38      2.76 o
 -12   1  15        1.43        2.42      1.65 o
 -11   1  15       17.01       17.83      2.14 o
 -10   1  15        0.01       -0.72      1.12 o
  -9   1  15      137.28      137.45      6.80 o
  -8   1  15       37.58       41.79      3.31 o
  -7   1  15      200.22      208.51      4.66 o
  -6   1  15       22.81       23.13      1.15 o
  -5   1  15        2.51        4.02      1.45 o
  -4   1  15       47.54       50.97      1.95 o
  -3   1  15        2.43        1.27      0.59 o
  -2   1  15      160.39      160.97      3.48 o
  -1   1  15      911.04     1016.06     26.06 o
   0   1  15      138.11      142.57      4.95 o
   1   1  15        7.17        7.36      0.74 o
   2   1  15       65.27       70.83      2.42 o
   3   1  15       61.78       57.94      1.62 o
   4   1  15       30.29       30.74      0.98 o
   5   1  15       53.43       60.49      1.72 o
   6   1  15       27.17       30.63      1.31 o
   7   1  15        0.20        0.89      0.73 o
   8   1  15        4.63        3.47      1.42 o
 -11   2  15        0.76        0.17      1.97 o
 -10   2  15       34.28       31.39      3.16 o
  -9   2  15        0.00        0.30      1.17 o
  -8   2  15       63.48       61.60      4.11 o
  -7   2  15        0.07        0.04      0.56 o
  -6   2  15      188.62      192.02      8.22 o
  -5   2  15       71.62       64.10      2.53 o
  -4   2  15      131.06      136.69      3.98 o
  -3   2  15       79.53       80.37      2.28 o
  -2   2  15       75.05       74.93      3.83 o
  -1   2  15        0.78        0.30      1.13 o
   0   2  15        5.55        4.93      2.28 o
   1   2  15        1.08        0.75      0.63 o
   2   2  15       70.78       78.08      2.55 o
   3   2  15       12.48       12.85      1.88 o
   4   2  15      131.29      133.00      4.11 o
   5   2  15       79.65       77.14      3.13 o
   6   2  15       10.09       10.89      0.96 o
   7   2  15        1.08        1.91      1.62 o
 -10   3  15       13.72       10.77      2.13 o
  -9   3  15        0.12       -0.76      2.00 o
  -8   3  15       61.63       58.12      3.92 o
  -7   3  15        1.51        1.92      1.85 o
  -6   3  15        0.82       -0.98      1.08 o
  -5   3  15       23.76       19.58      1.56 o
  -4   3  15        3.42        6.22      1.22 o
  -3   3  15       58.90       51.01      1.97 o
  -2   3  15        0.72       -0.22      1.22 o
  -1   3  15        0.69        0.03      1.39 o
   0   3  15       27.55       28.91      2.38 o
   1   3  15       85.81       87.00      3.24 o
   2   3  15       25.75       25.77      1.56 o
   3   3  15        0.91        0.48      1.37 o
   4   3  15        3.07        3.02      1.43 o
   5   3  15        4.05        2.11      1.25 o
   6   3  15        4.40        3.76      2.80 o
  -8   4  15       22.25       26.47      4.28 o
  -7   4  15        6.84        9.07      4.03 o
  -6   4  15        6.30        9.26      1.69 o
  -5   4  15        3.09        1.36      1.49 o
  -4   4  15       10.43        9.96      1.05 o
  -3   4  15       18.95       15.45      0.99 o
  -2   4  15       19.14       15.18      2.56 o
  -1   4  15        2.23        2.21      1.31 o
   0   4  15       11.23       12.11      1.74 o
   1   4  15       11.43        9.30      1.22 o
   2   4  15        1.86        3.83      1.24 o
   3   4  15        2.05        3.01      1.35 o
   4   4  15        6.35        2.50      1.40 o
   5   4  15        2.85        8.50      4.13 o
  -5   5  15        6.61        2.13      2.95 o
  -4   5  15       14.95       19.36      3.83 o
  -3   5  15       39.85       38.53      3.93 o
  -2   5  15        1.55        2.72      5.52 o
  -1   5  15        6.21        4.93      3.56 o
   0   5  15        1.31        2.83      2.21 o
   1   5  15       11.49        5.03      4.39 o
   2   5  15        2.76        3.23      3.11 o
 -10   0  16        4.19        9.22      2.32 o
  -8   0  16        4.20        6.67      1.70 o
  -6   0  16       92.51       91.23      7.58 o
  -4   0  16       22.48       19.79      0.86 o
  -2   0  16        7.35        5.93      0.80 o
   0   0  16      224.94      244.60      7.67 o
   2   0  16       15.41       17.91      1.04 o
   4   0  16        0.14       -0.14      0.94 o
   6   0  16        0.57        0.79      2.22 o
 -11   1  16       33.04       37.92      5.50 o
 -10   1  16        0.34        0.75      1.45 o
  -9   1  16       89.58       90.26      8.75 o
  -8   1  16        0.07        0.63      0.85 o
  -7   1  16        0.00        0.44      0.71 o
  -6   1  16      130.80      139.57      7.70 o
  -5   1  16       16.64       14.40      1.66 o
  -4   1  16      114.54      120.67      3.77 o
  -3   1  16       30.27       29.12      1.28 o
  -2   1  16      108.59      101.24      2.58 o
  -1   1  16        9.50       11.82      3.42 o
   0   1  16      560.37      595.44     20.04 o
   1   1  16        9.27        8.44      1.82 o
   2   1  16        0.91        1.08      0.68 o
   3   1  16       12.78       14.12      0.57 o
   4   1  16      121.86      131.36      2.82 o
   5   1  16       29.97       31.26      1.26 o
   6   1  16        1.59        1.29      0.86 o
   7   1  16        1.41        0.97      0.93 o
 -11   2  16        9.37       12.33      2.35 o
 -10   2  16        0.72        0.40      1.31 o
  -9   2  16       92.13       93.40      6.86 o
  -8   2  16        0.72        2.23      0.92 o
  -7   2  16       37.40       36.34      2.18 o
  -6   2  16       35.33       27.13      1.97 o
  -5   2  16        8.04        7.21      1.00 o
  -4   2  16       39.60       41.11      2.85 o
  -3   2  16        9.16        8.76      0.78 o
  -2   2  16       29.85       37.34      2.03 o
  -1   2  16      156.10      168.65      5.62 o
   0   2  16      201.45      228.70      7.90 o
   1   2  16       66.73       68.65      2.20 o
   2   2  16       23.78       23.32      1.97 o
   3   2  16       17.05       15.14      1.70 o
   4   2  16        0.56        3.11      1.15 o
   5   2  16       36.30       35.16      2.41 o
   6   2  16        7.23        6.19      1.66 o
   7   2  16       23.44       21.72      3.65 o
 -10   3  16        8.68        4.33      2.72 o
  -9   3  16        2.28        2.86      2.29 o
  -8   3  16        0.22        1.89      1.65 o
  -7   3  16       55.71       59.24      4.21 o
  -6   3  16        2.64        0.67      1.07 o
  -5   3  16       81.87       84.88      6.60 o
  -4   3  16       24.25       21.95      1.56 o
  -3   3  16        0.37        0.65      0.50 o
  -2   3  16       10.94        9.84      1.46 o
  -1   3  16        5.35        3.12      1.35 o
   0   3  16       64.81       63.82      4.01 o
   1   3  16        0.85        1.88      0.64 o
   2   3  16       15.40       16.39      1.23 o
   3   3  16        7.34        7.67      1.42 o
   4   3  16        8.60        8.66      1.39 o
   5   3  16        8.02        6.55      1.48 o
  -8   4  16       39.37       37.22      5.25 o
  -7   4  16        5.31        7.36      4.02 o
  -6   4  16        9.90        1.99      3.86 o
  -5   4  16       22.32       26.65      3.10 o
  -4   4  16       33.50       25.43      2.59 o
  -3   4  16       36.69       34.55      3.66 o
  -2   4  16       14.42       21.47      3.02 o
  -1   4  16       35.90       42.60      3.59 o
   0   4  16       18.75       17.65      2.52 o
   1   4  16        1.77       -0.22      2.25 o
   2   4  16       41.90       42.27     12.05 o
   3   4  16        0.12       -0.38      2.20 o
   4   4  16        0.00       -0.34      2.89 o
  -4   5  16       45.77       48.31      5.97 o
  -3   5  16        8.15        4.15      1.99 o
  -2   5  16        9.65        9.57      2.16 o
  -1   5  16        0.01       -1.65      2.49 o
   0   5  16        0.00       -0.16      2.87 o
 -11   0  17      109.80      117.71      8.19 o
  -9   0  17       56.18       51.56      9.43 o
  -7   0  17        1.58        1.52      1.99 o
  -5   0  17      249.15      247.05      8.06 o
  -3   0  17        0.26        0.15      0.49 o
  -1   0  17      315.57      355.31     10.67 o
   1   0  17      305.57      323.73      9.58 o
   3   0  17        5.42        2.81      1.00 o
   5   0  17        3.45        3.75      1.13 o
   7   0  17        8.07        5.00      1.48 o
 -11   1  17       32.00       35.74      3.13 o
 -10   1  17        8.46       10.02      2.47 o
  -9   1  17       33.50       30.13      2.43 o
  -8   1  17       24.05       26.09      2.30 o
  -7   1  17       22.42       27.07      1.59 o
  -6   1  17       74.63       67.98      5.97 o
  -5   1  17       27.56       23.59      3.75 o
  -4   1  17       25.90       23.47      1.11 o
  -3   1  17       13.48       13.33      0.91 o
  -2   1  17        6.36        5.42      0.69 o
  -1   1  17       90.05       97.72      3.92 o
   0   1  17       11.16       10.39      1.66 o
   1   1  17        9.78        9.47      1.31 o
   2   1  17       13.10       11.73      1.28 o
   3   1  17        5.37        4.92      1.79 o
   4   1  17        2.74        3.03      0.41 o
   5   1  17       39.26       36.44      1.35 o
   6   1  17       13.44       12.57      1.16 o
 -10   2  17       17.88       17.78      2.25 o
  -9   2  17        0.33        0.81      1.07 o
  -8   2  17        0.69       -0.64      1.98 o
  -7   2  17        9.19        5.17      2.44 o
  -6   2  17       63.38       61.03      2.90 o
  -5   2  17       56.65       53.57      3.65 o
  -4   2  17       92.94       99.40      5.54 o
  -3   2  17        2.43        1.59      0.64 o
  -2   2  17        2.11        2.71      1.15 o
  -1   2  17      242.02      250.81      8.38 o
   0   2  17        1.66        1.20      1.70 o
   1   2  17       41.12       45.06      3.11 o
   2   2  17       19.05       20.59      1.54 o
   3   2  17        0.66        1.65      1.03 o
   4   2  17       31.78       32.57      2.12 o
   5   2  17       15.30       12.71      1.72 o
   6   2  17        4.04        2.18      1.72 o
  -9   3  17        0.50       -2.82      2.82 o
  -8   3  17       68.52       64.88      5.42 o
  -7   3  17        0.00       -0.25      1.62 o
  -6   3  17       33.62       30.45      2.65 o
  -5   3  17        6.12        3.97      1.14 o
  -4   3  17        5.76        5.99      1.05 o
  -3   3  17        1.22        2.12      1.39 o
  -2   3  17       18.98       21.03      2.19 o
  -1   3  17        1.94        1.90      1.66 o
   0   3  17       69.19       82.14      4.28 o
   1   3  17        6.27        5.60      1.91 o
   2   3  17        2.41        2.50      0.96 o
   3   3  17        0.18        0.26      1.76 o
   4   3  17       15.36       11.49      2.18 o
   5   3  17        1.50        0.33      2.42 o
  -7   4  17        0.53        1.23      2.74 o
  -6   4  17       30.35       34.50      4.97 o
  -5   4  17        4.73        3.25      4.00 o
  -4   4  17       11.74       15.08      4.75 o
  -3   4  17       80.76       81.68      6.22 o
  -2   4  17        5.33        4.51      2.15 o
  -1   4  17        2.56       -1.96      2.47 o
   0   4  17        0.00        1.04      2.32 o
   1   4  17       11.65        9.25      2.94 o
   2   4  17        2.21        0.39      2.20 o
   3   4  17       29.83       23.69      8.89 o
 -10   0  18      168.50      159.25      8.87 o
  -8   0  18      121.26      123.47     18.63 o
  -6   0  18      183.13      188.77      8.09 o
  -4   0  18        0.06        0.79      0.37 o
  -2   0  18       43.37       51.36      1.87 o
   0   0  18      390.68      406.08     11.26 o
   2   0  18        7.95       10.53      1.42 o
   4   0  18       11.26        7.63      1.27 o
   6   0  18       13.23        9.40      1.38 o
 -10   1  18        0.73        1.92      1.27 o
  -9   1  18       24.52       26.28      1.73 o
  -8   1  18       18.81       16.79      1.14 o
  -7   1  18        0.01        1.08      1.30 o
  -6   1  18        9.05        6.62      1.55 o
  -5   1  18       32.85       32.95      2.03 o
  -4   1  18      206.65      217.84     10.20 o
  -3   1  18      113.22      113.17      3.33 o
  -2   1  18        3.14        3.35      0.92 o
  -1   1  18      113.48      112.73      4.53 o
   0   1  18       16.33       13.69      1.43 o
   1   1  18        6.21        5.78      1.42 o
   2   1  18      122.65      138.89      4.63 o
   3   1  18        4.39        6.36      1.18 o
   4   1  18        2.05        3.80      1.13 o
   5   1  18       17.05       15.46      1.00 o
   6   1  18        0.00        0.15      1.13 o
 -10   2  18        0.54       -0.43      3.03 o
  -9   2  18       17.27       17.45      2.31 o
  -8   2  18        8.88        8.94      2.06 o
  -7   2  18       59.86       55.16      6.49 o
  -6   2  18        0.06        1.43      1.34 o
  -5   2  18        3.83        4.32      1.02 o
  -4   2  18        3.58        2.66      0.82 o
  -3   2  18       41.27       43.73      2.15 o
  -2   2  18        0.77        1.68      1.13 o
  -1   2  18        3.22        3.83      2.78 o
   0   2  18      129.75      133.51      8.73 o
   1   2  18       27.60       27.81      2.29 o
   2   2  18        2.54        3.27      0.89 o
   3   2  18        4.58        3.14      1.05 o
   4   2  18        4.43        2.98      1.28 o
   5   2  18        1.77       -0.19      1.84 o
  -8   3  18       15.38       13.78      3.42 o
  -7   3  18       15.51       19.74      4.01 o
  -6   3  18        1.37        0.56      3.49 o
  -5   3  18       64.01       59.51     13.89 o
  -4   3  18        2.28        3.02      1.28 o
  -3   3  18       57.11       51.14      7.68 o
  -2   3  18       37.40       37.03      5.25 o
  -1   3  18        0.05       -0.20      1.73 o
   0   3  18        0.20        1.71      2.57 o
   1   3  18       12.69       19.02      2.45 o
   2   3  18        9.70        7.08      1.93 o
   3   3  18       15.97       17.68      7.53 o
   4   3  18        1.36        0.76      2.04 o
  -6   4  18        8.92        8.07      3.36 o
  -5   4  18        0.01        2.87      2.35 o
  -4   4  18       13.10        5.63      2.38 o
  -3   4  18       60.62       59.63     11.24 o
  -2   4  18        0.86        1.37      1.82 o
  -1   4  18        0.03        3.41      4.06 o
   0   4  18        0.01        0.28      1.87 o
   1   4  18       11.14       11.77      2.54 o
  -9   0  19       16.79       16.77      4.61 o
  -7   0  19        5.88        7.54      1.21 o
  -5   0  19       40.58       48.05      1.58 o
  -3   0  19      226.19      221.55     13.33 o
  -1   0  19       49.26       45.64      2.14 o
   1   0  19        0.92        1.07      2.59 o
   3   0  19       48.38       47.75      2.97 o
   5   0  19       16.68       14.81      1.88 o
 -10   1  19        5.03        4.71      2.52 o
  -9   1  19       24.94       24.24      2.63 o
  -8   1  19       25.29       19.13      3.11 o
  -7   1  19        3.86        5.68      1.25 o
  -6   1  19        7.38        7.07      1.36 o
  -5   1  19       47.58       40.84      3.08 o
  -4   1  19        9.08        8.54      0.90 o
  -3   1  19        0.97        0.65      0.70 o
  -2   1  19       16.18       20.44      1.66 o
  -1   1  19       22.34       19.92      1.65 o
   0   1  19        0.01        0.38      1.32 o
   1   1  19       92.86       99.44      4.26 o
   2   1  19       15.94       15.18      1.68 o
   3   1  19        5.22        3.64      1.07 o
   4   1  19       11.74        9.29      2.69 o
   5   1  19        4.32        2.14      1.60 o
  -9   2  19        2.73       11.32      3.66 o
  -8   2  19       27.02       27.54      3.92 o
  -7   2  19        0.16        0.02      2.22 o
  -6   2  19        0.50       -0.18      1.21 o
  -5   2  19        4.59        2.60      1.05 o
  -4   2  19       38.00       38.46      2.32 o
  -3   2  19        2.25        5.22      2.46 o
  -2   2  19        8.62        7.74      4.15 o
  -1   2  19        8.75        4.20      1.75 o
   0   2  19        6.84        7.77      1.91 o
   1   2  19        4.18        3.80      5.35 o
   2   2  19        0.90        0.99      1.43 o
   3   2  19        5.23        9.57      2.17 o
   4   2  19        0.06        0.00      2.18 o
  -8   3  19       61.30       58.19      5.60 o
  -7   3  19       17.26       14.98      3.76 o
  -6   3  19       21.45       27.20      3.54 o
  -5   3  19        0.18        1.61      2.22 o
  -4   3  19        6.69        4.50      2.09 o
  -3   3  19       10.58        6.85      2.11 o
  -2   3  19       85.60       86.26      6.63 o
  -1   3  19        7.54        7.13      2.29 o
   0   3  19       13.22       18.11      2.89 o
   1   3  19        1.89        2.79      1.83 o
   2   3  19       11.59        9.07      2.92 o
   3   3  19       12.23        9.14      3.27 o
  -4   4  19       13.90       18.35      2.83 o
  -3   4  19       11.67       12.51      2.12 o
  -2   4  19        4.27        3.54      2.19 o
  -1   4  19        3.63        2.28      3.99 o
  -8   0  20       59.43       48.32      3.39 o
  -6   0  20        6.04        9.14      1.45 o
  -4   0  20       32.47       26.08      2.76 o
  -2   0  20      141.18      175.80      8.32 o
   0   0  20       95.30       94.16      4.24 o
   2   0  20       58.59       56.14      2.79 o
   4   0  20        0.17       -0.30      0.92 o
  -9   1  20        0.57        1.65      1.98 o
  -8   1  20        0.01       -0.01      2.37 o
  -7   1  20        6.90        4.54      1.90 o
  -6   1  20        2.96        4.82      0.92 o
  -5   1  20       11.00        8.92      1.14 o
  -4   1  20        5.15        5.44      0.94 o
  -3   1  20        4.93        4.43      0.85 o
  -2   1  20       75.35       79.13      3.54 o
  -1   1  20        1.93        0.82      1.06 o
   0   1  20       61.84       57.36      3.23 o
   1   1  20        0.80        1.08      1.01 o
   2   1  20        7.47        8.84      2.34 o
   3   1  20        3.10        3.52      1.15 o
   4   1  20        5.95        5.18      2.74 o
  -8   2  20       12.53        8.63      3.22 o
  -7   2  20       77.10       68.21      7.19 o
  -6   2  20        0.47       -0.35      1.07 o
  -5   2  20       35.25       33.63      3.90 o
  -4   2  20        9.14        8.81      2.83 o
  -3   2  20        4.56        5.65      1.40 o
  -2   2  20        2.16        3.49      2.43 o
  -1   2  20       26.27       33.72      4.85 o
   0   2  20        0.58       -0.79      2.15 o
   1   2  20        4.83        5.88      1.88 o
   2   2  20        2.85        2.44      2.69 o
   3   2  20       11.23       10.45      2.20 o
  -6   3  20        1.89       -1.12      1.87 o
  -5   3  20       19.81       21.29      3.95 o
  -4   3  20        0.25        0.85      1.82 o
  -3   3  20       90.21       86.26      5.41 o
  -2   3  20        1.88        2.52      1.76 o
  -1   3  20        0.05        0.86      2.33 o
   0   3  20        0.16        0.60      1.90 o
   1   3  20        1.43       -0.26      1.78 o
  -7   0  21        4.23        5.56      1.18 o
  -5   0  21        0.61       -0.02      2.39 o
  -3   0  21        1.35        1.00      1.24 o
  -1   0  21        8.03        9.05      1.75 o
   1   0  21        2.04        2.83      0.95 o
   3   0  21       20.95       11.79      2.62 o
  -8   1  21        0.00       -1.68      1.68 o
  -7   1  21       37.47       31.41      3.65 o
  -6   1  21        4.88        3.85      0.90 o
  -5   1  21        6.02        4.59      1.08 o
  -4   1  21        0.00        0.19      1.65 o
  -3   1  21       13.33       10.82      1.51 o
  -2   1  21        6.34        5.75      1.18 o
  -1   1  21        3.80        2.89      1.21 o
   0   1  21        5.57        5.23      1.40 o
   1   1  21       31.52       34.15      2.36 o
   2   1  21        0.00       -0.17      1.41 o
   3   1  21        9.64        5.28      2.75 o
  -7   2  21        4.44        5.36      2.92 o
  -6   2  21        0.72       -0.87      1.88 o
  -5   2  21        2.73        4.42      1.58 o
  -4   2  21        5.58        8.40      1.71 o
  -3   2  21        0.10       -0.39      1.37 o
  -2   2  21       89.53       86.81     10.93 o
  -1   2  21        1.81        3.28      2.25 o
   0   2  21        0.14        0.07      1.47 o
   1   2  21        0.69        1.25      1.47 o
   2   2  21        0.57        3.93      8.73 o
  -4   3  21        1.21        0.66      1.56 o
  -3   3  21        1.76        3.85      2.07 o
  -2   3  21        3.58        6.14      2.31 o
  -1   3  21        0.04        1.21      2.39 o
  -2   0  22       81.55       75.83      5.73 o
   0   0  22        0.06       -0.06      1.21 o
  -6   1  22        2.02        3.20      1.52 o
  -5   1  22        0.76        2.43      1.37 o
  -4   1  22       17.94       20.24      2.44 o
  -3   1  22        0.17        0.42      1.21 o
  -2   1  22       13.89       13.27      1.47 o
  -1   1  22        0.10        0.64      1.35 o
   0   1  22       25.76       22.57      2.46 o
   1   1  22        0.90       -0.02      1.46 o
  -5   2  22       41.44       26.35      2.12 o
  -4   2  22        5.65        7.38      2.94 o
  -3   2  22       12.83        9.30      1.76 o
  -2   2  22        0.67        0.34      2.21 o
  -1   2  22       13.28       14.14      4.38 o
   0   2  22        3.84        5.63      2.59 o
  -1   0  23        3.51        4.76      1.36 o
  -5   1  23       22.17       21.75      3.28 o
  -4   1  23       11.85       10.04      2.99 o
  -3   1  23       12.00       14.94      2.91 o
  -2   1  23        5.84        6.68      2.50 o
  -1   1  23        0.02        0.34      1.47 o
 
